# Supplementary material for: 4-(Dimethyl­amino)­pyridinium tetra­chlorido(pyridine-2-carboxyl­ato-κ2 N,O)stannate(IV)
Source: Acta Crystallogr Sect E Struct Rep Online. 2012 May 5;68(Pt 6):m744. doi: 10.1107/S160053681201968X (PMC3379084; doi:10.1107/S160053681201968X)
Supplement: Supplementary file 1 [file e-68-0m744-sup1.cif]

##############################################################################
#                                                                            #
# This CIF contains the data in a paper accepted for publication in          #
# Acta Crystallographica Section E. It conforms to the requirements of       #
# Notes for Authors for Acta Crystallographica Section E, and has been       #
# peer reviewed under the auspices of the IUCr Commission on Journals.       #
#                                                                            #
# Full details of the Crystallographic Information File format               #
# are given in the paper "The Crystallographic Information File (CIF):       #
# a New Standard Archive File for Crystallography" by S. R. Hall, F. H.      #
# Allen and I. D. Brown [Acta Cryst. (1991), A47, 655-685].                  #
#                                                                            #
# The current version of the core CIF dictionary is obtainable from          #
# ftp://ftp.iucr.org/pub/cif_core.dic.                                       #
#                                                                            #
# Software is freely available for graphical display of the structure(s)     #
# in this CIF. For information consult the CIF software page                 #
# http://www.iucr.org/resources/cif/software.                                #
#                                                                            #
# This file may be used for bona fide research purposes within the           #
# scientific community so long as proper attribution is given to the journal # 
# article from which it was obtained.                                        #
#                                                                            #
##############################################################################
data_global
_audit_creation_method     SHELXL-97
_journal_date_recd_electronic     2012-05-01
_journal_date_accepted     2012-05-02
_journal_name_full     'Acta Crystallographica, Section E'
_journal_year     2012
_journal_volume     68
_journal_issue      6
_journal_page_first     m744
_journal_page_last     m744
_journal_paper_category     QM
_journal_paper_doi     10.1107/S160053681201968X
_journal_coeditor_code     BT5909
_publ_contact_author
;
     Dr. Seik Weng Ng
     Department of Chemistry
     University of Malaya
     50603 Kuala Lumpur
     Malaysia
;
_publ_contact_author_email     seikweng@um.edu.my
_publ_contact_author_fax     '03 7967 4193'
_publ_contact_author_phone     '03 7967 6778'
_publ_section_title
;
4-(Dimethylamino)pyridinium
tetrachlorido(pyridine-2-carboxylato-\k^2^<i>N</i>,<i>O</i>)stannate(IV)
;
loop_
    _publ_author_name
    _publ_author_address
    'Najafi, Ezzatollah'
;
Department of Chemistry
General Campus
Shahid Beheshti University
Tehran 1983963113
Iran
;
    'Amini, Mostafa M.'
;
Department of Chemistry
General Campus
Shahid Beheshti University
Tehran 1983963113
Iran
;
    'Ng, Seik Weng'
;
     Department of Chemistry
     University of Malaya
     50603 Kuala Lumpur
     Malaysia
     and
     Chemistry Department
     Faculty of Science
     King Abdulaziz University
     PO Box 80203 Jeddah
     Saudi Arabia
;
data_I
_audit_creation_method     SHELXL-97
_chemical_name_systematic
;
4-(Dimethylamino)pyridinium
tetrachlorido(pyridine-2-carboxylato-\k^2^<i>N</i>,<i>O</i>)stannate(IV)
;
_chemical_name_common     ?
_chemical_formula_moiety     'C7 H11 N2 +, C6 H4 Cl4 N O2 Sn -'
_chemical_formula_sum     'C13 H15 Cl4 N3 O2 Sn'
_chemical_formula_iupac     '(C7 H11 N2) [Sn Cl4 (C6 H4 N O2)]'
_chemical_formula_weight     505.77
_chemical_melting_point     ?
_symmetry_cell_setting     triclinic
_symmetry_space_group_name_H-M     'P -1'
_symmetry_space_group_name_Hall     '-P 1'
loop_
    _symmetry_equiv_pos_as_xyz
    'x, y, z'
    '-x, -y, -z'
_cell_length_a     7.6658(2)
_cell_length_b     9.8948(4)
_cell_length_c     13.5722(6)
_cell_angle_alpha     69.485(4)
_cell_angle_beta     83.159(3)
_cell_angle_gamma     67.900(3)
_cell_volume     893.25(6)
_cell_formula_units_Z     2
_cell_measurement_reflns_used     8614
_cell_measurement_theta_min     2.3506
_cell_measurement_theta_max     27.5015
_cell_measurement_temperature     100(2)
_exptl_crystal_description     prism
_exptl_crystal_colour     colorless
_exptl_crystal_size_max     0.30
_exptl_crystal_size_mid     0.25
_exptl_crystal_size_min     0.20
_exptl_crystal_density_diffrn     1.880
_exptl_crystal_density_meas     ?
_exptl_crystal_density_method     'not measured'
_exptl_crystal_F_000     496
_exptl_absorpt_coefficient_mu     2.039
_exptl_absorpt_correction_type     multi-scan
_exptl_absorpt_process_details     '(CrysAlis PRO; Agilent, 2012)'
_exptl_absorpt_correction_T_min     0.5799
_exptl_absorpt_correction_T_max     0.6859
_diffrn_ambient_temperature     100(2)
_diffrn_radiation_type     MoK\a
_diffrn_radiation_wavelength     0.71073
_diffrn_radiation_source     'SuperNova (Mo) X-ray Source'
_diffrn_radiation_monochromator     Mirror
_diffrn_measurement_device_type
                  'Agilent SuperNova Dual diffractometer with an Atlas detector'
_diffrn_measurement_method     '\w scan'
_diffrn_detector_area_resol_mean     10.4041
_diffrn_reflns_number     12966
_diffrn_reflns_av_R_equivalents     0.0294
_diffrn_reflns_av_sigmaI/netI     0.0306
_diffrn_reflns_theta_min     2.36
_diffrn_reflns_theta_max     27.56
_diffrn_reflns_theta_full     27.56
_diffrn_measured_fraction_theta_max     0.999
_diffrn_measured_fraction_theta_full     0.999
_diffrn_reflns_limit_h_min     -9
_diffrn_reflns_limit_h_max     9
_diffrn_reflns_limit_k_min     -12
_diffrn_reflns_limit_k_max     12
_diffrn_reflns_limit_l_min     -17
_diffrn_reflns_limit_l_max     17
_diffrn_standards_number     0
_diffrn_standards_interval_count     0
_diffrn_standards_interval_time     0
_diffrn_standards_decay_%     0
_reflns_number_total     4109
_reflns_number_gt     3744
_reflns_threshold_expression     I>2\s(I)
_refine_ls_structure_factor_coef     Fsqd
_refine_ls_matrix_type     full
_refine_ls_R_factor_all     0.0242
_refine_ls_R_factor_gt     0.0203
_refine_ls_wR_factor_gt     0.0462
_refine_ls_wR_factor_ref     0.0485
_refine_ls_goodness_of_fit_ref     1.017
_refine_ls_restrained_S_all     1.017
_refine_ls_number_reflns     4109
_refine_ls_number_parameters     214
_refine_ls_number_restraints     1
_refine_ls_hydrogen_treatment     mixed
_refine_ls_weighting_scheme     calc
_refine_ls_weighting_details
         'calc w=1/[\s^2^(Fo^2^)+(0.0217P)^2^+0.1127P] where P=(Fo^2^+2Fc^2^)/3'
_atom_sites_solution_hydrogens     geom
_atom_sites_solution_primary     direct
_atom_sites_solution_secondary     difmap
_refine_ls_shift/su_max     0.002
_refine_ls_shift/su_mean     0.000
_refine_diff_density_max     0.614
_refine_diff_density_min     -0.409
_refine_ls_extinction_method     none
_refine_ls_extinction_coef     ?
loop_
    _atom_type_symbol
    _atom_type_description
    _atom_type_scat_dispersion_real
    _atom_type_scat_dispersion_imag
    _atom_type_scat_source
    'C' 'C' 0.0033 0.0016
                         'International Tables Vol C Tables 4.2.6.8 and 6.1.1.4'
    'H' 'H' 0.0000 0.0000
                         'International Tables Vol C Tables 4.2.6.8 and 6.1.1.4'
    'N' 'N' 0.0061 0.0033
                         'International Tables Vol C Tables 4.2.6.8 and 6.1.1.4'
    'O' 'O' 0.0106 0.0060
                         'International Tables Vol C Tables 4.2.6.8 and 6.1.1.4'
    'Cl' 'Cl' 0.1484 0.1585
                         'International Tables Vol C Tables 4.2.6.8 and 6.1.1.4'
    'Sn' 'Sn' -0.6537 1.4246
                         'International Tables Vol C Tables 4.2.6.8 and 6.1.1.4'
_computing_data_collection     'CrysAlis PRO (Agilent, 2012)'
_computing_cell_refinement     'CrysAlis PRO (Agilent, 2012)'
_computing_data_reduction     'CrysAlis PRO (Agilent, 2012)'
_computing_structure_solution     'SHELXS97 (Sheldrick, 2008)'
_computing_structure_refinement     'SHELXL97 (Sheldrick, 2008)'
_computing_molecular_graphics     'X-SEED (Barbour, 2001)'
_computing_publication_material     'publCIF (Westrip, 2010)'
loop_
    _atom_site_type_symbol
    _atom_site_label
    _atom_site_fract_x
    _atom_site_fract_y
    _atom_site_fract_z
    _atom_site_U_iso_or_equiv
    _atom_site_adp_type
    _atom_site_calc_flag
    _atom_site_refinement_flags
    _atom_site_occupancy
    _atom_site_symmetry_multiplicity
    _atom_site_disorder_assembly
    _atom_site_disorder_group
    Sn Sn1 0.471694(16) 0.931155(14) 0.787934(10) 0.01225(5) Uani d . 1 1 . .
    Cl Cl1 0.41910(7) 1.16043(5) 0.82535(4) 0.01887(11) Uani d . 1 1 . .
    Cl Cl2 0.63070(7) 0.97801(6) 0.62519(4) 0.01884(11) Uani d . 1 1 . .
    Cl Cl3 0.76267(6) 0.79583(6) 0.88640(4) 0.01957(11) Uani d . 1 1 . .
    Cl Cl4 0.16639(6) 1.04910(5) 0.70014(4) 0.01687(10) Uani d . 1 1 . .
    O O1 0.48413(18) 0.72139(15) 0.77597(11) 0.0164(3) Uani d . 1 1 . .
    O O2 0.3917(2) 0.51987(16) 0.84279(12) 0.0231(3) Uani d . 1 1 . .
    N N1 0.3269(2) 0.83176(18) 0.93069(12) 0.0137(3) Uani d . 1 1 . .
    N N2 0.6230(2) 0.5870(2) 0.61853(14) 0.0184(4) Uani d D 1 1 . .
    H H2 0.574(3) 0.630(3) 0.6665(15) 0.038(7) Uiso d D 1 1 . .
    N N3 0.8688(2) 0.35910(18) 0.40725(13) 0.0153(3) Uani d . 1 1 . .
    C C1 0.3977(3) 0.6389(2) 0.84580(16) 0.0159(4) Uani d . 1 1 . .
    C C2 0.3057(3) 0.7014(2) 0.93305(15) 0.0155(4) Uani d . 1 1 . .
    C C3 0.2055(3) 0.6298(2) 1.01141(17) 0.0217(5) Uani d . 1 1 . .
    H H3 0.1910 0.5382 1.0122 0.026 Uiso calc R 1 1 . .
    C C4 0.1268(3) 0.6952(3) 1.08887(17) 0.0270(5) Uani d . 1 1 . .
    H H4 0.0545 0.6500 1.1428 0.032 Uiso calc R 1 1 . .
    C C5 0.1535(3) 0.8254(3) 1.08742(16) 0.0235(5) Uani d . 1 1 . .
    H H5 0.1024 0.8694 1.1412 0.028 Uiso calc R 1 1 . .
    C C6 0.2552(3) 0.8922(2) 1.00731(15) 0.0178(4) Uani d . 1 1 . .
    H H6 0.2744 0.9819 1.0066 0.021 Uiso calc R 1 1 . .
    C C7 0.6389(3) 0.4385(2) 0.64189(16) 0.0176(4) Uani d . 1 1 . .
    H H7 0.5927 0.3883 0.7070 0.021 Uiso calc R 1 1 . .
    C C8 0.7198(2) 0.3592(2) 0.57414(15) 0.0153(4) Uani d . 1 1 . .
    H H8 0.7304 0.2546 0.5922 0.018 Uiso calc R 1 1 . .
    C C9 0.7888(2) 0.4335(2) 0.47584(15) 0.0137(4) Uani d . 1 1 . .
    C C10 0.7676(3) 0.5896(2) 0.45468(16) 0.0159(4) Uani d . 1 1 . .
    H H10 0.8102 0.6444 0.3900 0.019 Uiso calc R 1 1 . .
    C C11 0.6865(3) 0.6614(2) 0.52659(17) 0.0183(4) Uani d . 1 1 . .
    H H11 0.6745 0.7657 0.5117 0.022 Uiso calc R 1 1 . .
    C C12 0.8845(3) 0.1993(2) 0.42939(17) 0.0213(5) Uani d . 1 1 . .
    H H12A 0.9601 0.1329 0.4937 0.032 Uiso calc R 1 1 . .
    H H12B 0.9454 0.1647 0.3704 0.032 Uiso calc R 1 1 . .
    H H12C 0.7585 0.1933 0.4390 0.032 Uiso calc R 1 1 . .
    C C13 0.9392(3) 0.4362(2) 0.30663(16) 0.0201(4) Uani d . 1 1 . .
    H H13A 1.0157 0.4893 0.3186 0.030 Uiso calc R 1 1 . .
    H H13B 0.8327 0.5118 0.2599 0.030 Uiso calc R 1 1 . .
    H H13C 1.0164 0.3592 0.2741 0.030 Uiso calc R 1 1 . .
loop_
    _atom_site_aniso_label
    _atom_site_aniso_U_11
    _atom_site_aniso_U_22
    _atom_site_aniso_U_33
    _atom_site_aniso_U_12
    _atom_site_aniso_U_13
    _atom_site_aniso_U_23
    Sn1 0.01423(8) 0.01017(8) 0.01266(8) -0.00471(5) 0.00094(5) -0.00403(5)
    Cl1 0.0237(2) 0.0125(2) 0.0218(3) -0.00547(19) -0.00284(19) -0.0074(2)
    Cl2 0.0212(2) 0.0168(2) 0.0171(3) -0.00816(19) 0.00602(18) -0.00436(19)
    Cl3 0.0165(2) 0.0175(2) 0.0221(3) -0.00282(19) -0.00390(18) -0.0058(2)
    Cl4 0.0166(2) 0.0169(2) 0.0167(2) -0.00586(19) -0.00196(17) -0.00459(19)
    O1 0.0222(7) 0.0122(7) 0.0173(7) -0.0088(6) 0.0041(5) -0.0062(6)
    O2 0.0294(8) 0.0166(8) 0.0270(9) -0.0130(6) 0.0004(6) -0.0063(6)
    N1 0.0137(8) 0.0129(8) 0.0121(8) -0.0034(6) -0.0013(6) -0.0025(7)
    N2 0.0170(8) 0.0200(9) 0.0193(9) -0.0035(7) -0.0013(7) -0.0105(8)
    N3 0.0178(8) 0.0118(8) 0.0167(9) -0.0054(7) 0.0020(6) -0.0054(7)
    C1 0.0149(9) 0.0134(10) 0.0178(10) -0.0052(8) -0.0041(7) -0.0019(8)
    C2 0.0136(9) 0.0131(10) 0.0156(10) -0.0032(8) -0.0040(7) -0.0001(8)
    C3 0.0189(10) 0.0203(11) 0.0214(11) -0.0093(8) -0.0026(8) 0.0020(9)
    C4 0.0186(10) 0.0331(13) 0.0181(12) -0.0088(9) 0.0027(8) 0.0032(10)
    C5 0.0190(10) 0.0286(12) 0.0143(11) -0.0009(9) -0.0011(8) -0.0050(9)
    C6 0.0168(10) 0.0197(11) 0.0133(10) -0.0028(8) -0.0017(7) -0.0047(8)
    C7 0.0144(9) 0.0201(11) 0.0168(10) -0.0071(8) -0.0009(7) -0.0031(8)
    C8 0.0138(9) 0.0125(10) 0.0177(10) -0.0052(8) -0.0010(7) -0.0018(8)
    C9 0.0105(9) 0.0130(10) 0.0165(10) -0.0035(7) -0.0027(7) -0.0036(8)
    C10 0.0174(9) 0.0120(10) 0.0179(10) -0.0060(8) -0.0029(7) -0.0027(8)
    C11 0.0177(10) 0.0120(10) 0.0244(11) -0.0036(8) -0.0062(8) -0.0048(8)
    C12 0.0227(10) 0.0138(10) 0.0289(12) -0.0058(8) 0.0011(9) -0.0099(9)
    C13 0.0208(10) 0.0208(11) 0.0170(11) -0.0067(9) 0.0030(8) -0.0059(9)
loop_
    _geom_bond_atom_site_label_1
    _geom_bond_atom_site_label_2
    _geom_bond_site_symmetry_2
    _geom_bond_distance
    _geom_bond_publ_flag
    Sn1 O1 . 2.1041(13) ?
    Sn1 N1 . 2.2194(16) ?
    Sn1 Cl1 . 2.3743(5) ?
    Sn1 Cl2 . 2.3761(5) ?
    Sn1 Cl3 . 2.4006(5) ?
    Sn1 Cl4 . 2.4277(5) ?
    O1 C1 . 1.311(2) ?
    O2 C1 . 1.210(2) ?
    N1 C6 . 1.339(2) ?
    N1 C2 . 1.348(3) ?
    N2 C11 . 1.348(3) ?
    N2 C7 . 1.350(3) ?
    N2 H2 . 0.874(10) ?
    N3 C9 . 1.338(2) ?
    N3 C12 . 1.462(3) ?
    N3 C13 . 1.464(2) ?
    C1 C2 . 1.506(3) ?
    C2 C3 . 1.382(3) ?
    C3 C4 . 1.386(3) ?
    C3 H3 . 0.9500 ?
    C4 C5 . 1.372(3) ?
    C4 H4 . 0.9500 ?
    C5 C6 . 1.381(3) ?
    C5 H5 . 0.9500 ?
    C6 H6 . 0.9500 ?
    C7 C8 . 1.359(3) ?
    C7 H7 . 0.9500 ?
    C8 C9 . 1.427(3) ?
    C8 H8 . 0.9500 ?
    C9 C10 . 1.416(3) ?
    C10 C11 . 1.361(3) ?
    C10 H10 . 0.9500 ?
    C11 H11 . 0.9500 ?
    C12 H12A . 0.9800 ?
    C12 H12B . 0.9800 ?
    C12 H12C . 0.9800 ?
    C13 H13A . 0.9800 ?
    C13 H13B . 0.9800 ?
    C13 H13C . 0.9800 ?
loop_
    _geom_angle_atom_site_label_1
    _geom_angle_atom_site_label_2
    _geom_angle_atom_site_label_3
    _geom_angle_site_symmetry_1
    _geom_angle_site_symmetry_3
    _geom_angle
    _geom_angle_publ_flag
    O1 Sn1 N1 . . 75.84(6) ?
    O1 Sn1 Cl1 . . 169.89(4) ?
    N1 Sn1 Cl1 . . 94.27(4) ?
    O1 Sn1 Cl2 . . 88.75(4) ?
    N1 Sn1 Cl2 . . 164.57(4) ?
    Cl1 Sn1 Cl2 . . 101.090(18) ?
    O1 Sn1 Cl3 . . 89.31(4) ?
    N1 Sn1 Cl3 . . 88.57(4) ?
    Cl1 Sn1 Cl3 . . 92.581(18) ?
    Cl2 Sn1 Cl3 . . 92.190(18) ?
    O1 Sn1 Cl4 . . 87.20(4) ?
    N1 Sn1 Cl4 . . 86.38(4) ?
    Cl1 Sn1 Cl4 . . 90.124(17) ?
    Cl2 Sn1 Cl4 . . 92.055(17) ?
    Cl3 Sn1 Cl4 . . 174.439(17) ?
    C1 O1 Sn1 . . 119.22(12) ?
    C6 N1 C2 . . 120.02(17) ?
    C6 N1 Sn1 . . 126.65(14) ?
    C2 N1 Sn1 . . 113.24(12) ?
    C11 N2 C7 . . 120.66(18) ?
    C11 N2 H2 . . 122.3(18) ?
    C7 N2 H2 . . 117.0(18) ?
    C9 N3 C12 . . 120.98(17) ?
    C9 N3 C13 . . 121.09(17) ?
    C12 N3 C13 . . 117.91(16) ?
    O2 C1 O1 . . 123.64(18) ?
    O2 C1 C2 . . 121.19(18) ?
    O1 C1 C2 . . 115.16(17) ?
    N1 C2 C3 . . 121.61(19) ?
    N1 C2 C1 . . 116.16(17) ?
    C3 C2 C1 . . 122.22(19) ?
    C2 C3 C4 . . 118.2(2) ?
    C2 C3 H3 . . 120.9 ?
    C4 C3 H3 . . 120.9 ?
    C5 C4 C3 . . 119.8(2) ?
    C5 C4 H4 . . 120.1 ?
    C3 C4 H4 . . 120.1 ?
    C4 C5 C6 . . 119.6(2) ?
    C4 C5 H5 . . 120.2 ?
    C6 C5 H5 . . 120.2 ?
    N1 C6 C5 . . 120.7(2) ?
    N1 C6 H6 . . 119.6 ?
    C5 C6 H6 . . 119.6 ?
    N2 C7 C8 . . 121.32(19) ?
    N2 C7 H7 . . 119.3 ?
    C8 C7 H7 . . 119.3 ?
    C7 C8 C9 . . 119.91(19) ?
    C7 C8 H8 . . 120.0 ?
    C9 C8 H8 . . 120.0 ?
    N3 C9 C10 . . 121.88(18) ?
    N3 C9 C8 . . 121.49(18) ?
    C10 C9 C8 . . 116.63(18) ?
    C11 C10 C9 . . 120.29(19) ?
    C11 C10 H10 . . 119.9 ?
    C9 C10 H10 . . 119.9 ?
    N2 C11 C10 . . 121.18(19) ?
    N2 C11 H11 . . 119.4 ?
    C10 C11 H11 . . 119.4 ?
    N3 C12 H12A . . 109.5 ?
    N3 C12 H12B . . 109.5 ?
    H12A C12 H12B . . 109.5 ?
    N3 C12 H12C . . 109.5 ?
    H12A C12 H12C . . 109.5 ?
    H12B C12 H12C . . 109.5 ?
    N3 C13 H13A . . 109.5 ?
    N3 C13 H13B . . 109.5 ?
    H13A C13 H13B . . 109.5 ?
    N3 C13 H13C . . 109.5 ?
    H13A C13 H13C . . 109.5 ?
    H13B C13 H13C . . 109.5 ?
loop_
    _geom_torsion_atom_site_label_1
    _geom_torsion_atom_site_label_2
    _geom_torsion_atom_site_label_3
    _geom_torsion_atom_site_label_4
    _geom_torsion_site_symmetry_1
    _geom_torsion_site_symmetry_2
    _geom_torsion_site_symmetry_3
    _geom_torsion_site_symmetry_4
    _geom_torsion
    _geom_torsion_publ_flag
    N1 Sn1 O1 C1 . . . . 4.83(13) ?
    Cl1 Sn1 O1 C1 . . . . -7.3(3) ?
    Cl2 Sn1 O1 C1 . . . . -174.26(13) ?
    Cl3 Sn1 O1 C1 . . . . 93.53(13) ?
    Cl4 Sn1 O1 C1 . . . . -82.14(13) ?
    O1 Sn1 N1 C6 . . . . 178.01(16) ?
    Cl1 Sn1 N1 C6 . . . . -4.12(15) ?
    Cl2 Sn1 N1 C6 . . . . -178.59(11) ?
    Cl3 Sn1 N1 C6 . . . . 88.36(15) ?
    Cl4 Sn1 N1 C6 . . . . -93.97(15) ?
    O1 Sn1 N1 C2 . . . . -5.40(12) ?
    Cl1 Sn1 N1 C2 . . . . 172.47(12) ?
    Cl2 Sn1 N1 C2 . . . . -2.0(2) ?
    Cl3 Sn1 N1 C2 . . . . -95.05(12) ?
    Cl4 Sn1 N1 C2 . . . . 82.62(12) ?
    Sn1 O1 C1 O2 . . . . 177.24(15) ?
    Sn1 O1 C1 C2 . . . . -3.5(2) ?
    C6 N1 C2 C3 . . . . 2.2(3) ?
    Sn1 N1 C2 C3 . . . . -174.69(14) ?
    C6 N1 C2 C1 . . . . -177.72(16) ?
    Sn1 N1 C2 C1 . . . . 5.44(19) ?
    O2 C1 C2 N1 . . . . 177.67(17) ?
    O1 C1 C2 N1 . . . . -1.6(2) ?
    O2 C1 C2 C3 . . . . -2.2(3) ?
    O1 C1 C2 C3 . . . . 178.52(17) ?
    N1 C2 C3 C4 . . . . -0.3(3) ?
    C1 C2 C3 C4 . . . . 179.61(17) ?
    C2 C3 C4 C5 . . . . -1.5(3) ?
    C3 C4 C5 C6 . . . . 1.5(3) ?
    C2 N1 C6 C5 . . . . -2.2(3) ?
    Sn1 N1 C6 C5 . . . . 174.16(13) ?
    C4 C5 C6 N1 . . . . 0.4(3) ?
    C11 N2 C7 C8 . . . . 0.3(3) ?
    N2 C7 C8 C9 . . . . -0.4(3) ?
    C12 N3 C9 C10 . . . . -178.27(17) ?
    C13 N3 C9 C10 . . . . 0.2(3) ?
    C12 N3 C9 C8 . . . . 1.5(3) ?
    C13 N3 C9 C8 . . . . -179.96(16) ?
    C7 C8 C9 N3 . . . . -179.87(17) ?
    C7 C8 C9 C10 . . . . -0.1(3) ?
    N3 C9 C10 C11 . . . . -179.60(17) ?
    C8 C9 C10 C11 . . . . 0.6(3) ?
    C7 N2 C11 C10 . . . . 0.3(3) ?
    C9 C10 C11 N2 . . . . -0.7(3) ?
loop_
    _geom_hbond_atom_site_label_D
    _geom_hbond_atom_site_label_H
    _geom_hbond_atom_site_label_A
    _geom_hbond_site_symmetry_A
    _geom_hbond_distance_DH
    _geom_hbond_distance_HA
    _geom_hbond_distance_DA
    _geom_hbond_angle_DHA
    N2 H2 O1 . 0.870(10)
                       1.930(10)
                               2.802(2) 176(2)
