# Supplementary material for: 4-(Dimethyl­amino)­pyridinium tetra­chlorido(pyridine-2-carboxyl­ato-κ2 N,O)stannate(IV)
Source: Acta Crystallogr Sect E Struct Rep Online. 2012 May 5;68(Pt 6):m744. doi: 10.1107/S160053681201968X (PMC3379084; doi:10.1107/S160053681201968X)
Supplement: Supplementary file 2 [file e-68-0m744-Isup2.hkl]

# 
# h,k,l, Fc-squared, Fo-squared, sigma(Fo-squared) and status flag 
# 
data_I
_shelx_title '  P-1' 
_shelx_refln_list_code          4 
_shelx_F_calc_maximum      302.84 
_exptl_crystal_F_000       496.00 
_reflns_d_resolution_high  0.7680 
 
loop_ 
 _symmetry_equiv_pos_as_xyz 
 'x, y, z' 
 '-x, -y, -z' 
 
_cell_length_a     7.6658 
_cell_length_b     9.8948 
_cell_length_c    13.5722 
_cell_angle_alpha  69.485 
_cell_angle_beta   83.159 
_cell_angle_gamma  67.900 
 
_shelx_F_squared_multiplier     1.000 
 
loop_ 
 _refln_index_h 
 _refln_index_k 
 _refln_index_l 
 _refln_F_squared_calc 
 _refln_F_squared_meas 
 _refln_F_squared_sigma 
 _refln_observed_status 
   1   0   0    18577.14    18234.60     82.84 o 
   2   0   0      135.30      114.25      3.76 o 
   3   0   0     4964.35     4991.75     37.04 o 
   4   0   0      264.79      236.79      6.90 o 
   5   0   0       27.61       26.66      3.72 o 
   6   0   0      269.52      252.78     10.75 o 
   7   0   0      237.62      239.86     20.40 o 
   8   0   0      328.70      367.55     26.90 o 
   9   0   0       22.74       19.55     20.37 o 
  -8   1   0      332.86      366.65     38.93 o 
  -7   1   0      739.63      758.78     35.31 o 
  -6   1   0     3652.45     3774.71     72.18 o 
  -5   1   0      420.77      439.79     17.38 o 
  -4   1   0      558.28      570.55      9.28 o 
  -3   1   0     8698.18     8406.51    122.15 o 
  -2   1   0     1733.20     1716.49     19.44 o 
  -1   1   0    10898.17    10574.50     75.60 o 
   0   1   0     6738.27     7095.65     41.74 o 
   1   1   0     3949.03     4142.49     59.03 o 
   2   1   0     7652.46     7623.26     61.42 o 
   3   1   0     1927.02     1878.86     17.50 o 
   4   1   0     1570.39     1575.11     17.78 o 
   5   1   0      613.76      620.75     11.46 o 
   6   1   0       23.85       20.67      3.77 o 
   7   1   0      484.70      490.70     22.44 o 
   8   1   0       95.08       81.31     12.96 o 
   9   1   0       57.39       44.60     17.07 o 
  -8   2   0     1091.47     1167.24     71.05 o 
  -7   2   0     2318.26     2482.24     94.69 o 
  -6   2   0     3779.82     3819.88     71.48 o 
  -5   2   0      350.17      330.92     10.75 o 
  -4   2   0       31.06       27.10      3.43 o 
  -3   2   0      825.72      802.55     15.05 o 
  -2   2   0     4174.64     4119.19     30.67 o 
  -1   2   0      303.28      285.15      7.35 o 
   0   2   0     3444.28     3548.59     22.01 o 
   1   2   0     9956.59    10668.63     99.11 o 
   2   2   0     1060.62     1068.33     18.05 o 
   3   2   0      363.20      371.03     10.27 o 
   4   2   0       33.21       31.51      3.29 o 
   5   2   0     1420.13     1429.46     19.63 o 
   6   2   0       75.92       88.87      5.80 o 
   7   2   0      202.88      207.87     14.18 o 
   8   2   0     1000.14     1008.89     54.55 o 
   9   2   0       92.22       94.22     18.82 o 
  -8   3   0     1279.34     1248.62     76.35 o 
  -7   3   0      568.97      598.92     37.95 o 
  -6   3   0     3035.20     3159.78     59.49 o 
  -5   3   0     5455.53     5434.35     72.40 o 
  -4   3   0      479.20      490.17     16.30 o 
  -3   3   0      592.81      538.91     17.31 o 
  -2   3   0     1087.57     1029.99     15.33 o 
  -1   3   0      819.90      830.38     14.02 o 
   0   3   0      564.52      595.59     11.94 o 
   1   3   0        0.16        6.05      2.53 o 
   2   3   0      224.44      227.28      8.66 o 
   3   3   0       27.77       34.22      3.87 o 
   4   3   0     1132.18     1111.30     21.11 o 
   5   3   0     2212.83     2172.31     42.96 o 
   6   3   0       55.56       55.09      5.92 o 
   7   3   0      357.81      359.42     14.55 o 
   8   3   0     1424.55     1415.79     65.85 o 
   9   3   0      215.00      249.28     30.21 o 
  -7   4   0      351.46      370.96     37.65 o 
  -6   4   0     1867.71     1845.54     77.66 o 
  -5   4   0     3630.03     3676.12     54.53 o 
  -4   4   0      812.62      762.75     21.01 o 
  -3   4   0       56.26       58.04      4.37 o 
  -2   4   0     1000.87     1026.41     17.48 o 
  -1   4   0        3.52        2.53      2.40 o 
   0   4   0      385.95      470.48     13.38 o 
   1   4   0      126.79       99.87      6.97 o 
   2   4   0     2563.82     2415.30     55.69 o 
   3   4   0      781.52      761.25     19.27 o 
   4   4   0     4106.33     3978.95     88.50 o 
   5   4   0     9047.20     8908.20    136.16 o 
   6   4   0     1839.68     1755.88     31.85 o 
   7   4   0        2.52        6.34      3.15 o 
   8   4   0      722.59      746.69     28.37 o 
   9   4   0      622.51      638.76     68.74 o 
  -6   5   0       28.22       28.99     11.07 o 
  -5   5   0      197.62      193.67     13.77 o 
  -4   5   0        4.40        8.16      4.69 o 
  -3   5   0       27.16       30.67      4.26 o 
  -2   5   0      128.56      124.37      7.23 o 
  -1   5   0     2196.66     2235.72     39.88 o 
   0   5   0       84.15       94.98      7.13 o 
   1   5   0      245.47      229.39      7.81 o 
   2   5   0    12015.50    12749.80    113.06 o 
   3   5   0     6095.34     6428.99     97.40 o 
   4   5   0     4334.21     4276.85     56.39 o 
   5   5   0    12567.49    12316.69    286.52 o 
   6   5   0     4189.53     4170.55     61.44 o 
   7   5   0      423.77      420.62     20.99 o 
   8   5   0      705.80      736.64     30.59 o 
   9   5   0      335.75      396.20     40.09 o 
  -6   6   0       76.69      106.00     20.75 o 
  -5   6   0       24.50        8.46     17.70 o 
  -4   6   0     1160.57     1165.03     53.07 o 
  -3   6   0      484.88      451.73     21.06 o 
  -2   6   0      861.54      864.73     27.32 o 
  -1   6   0     3261.19     3187.99     90.78 o 
   0   6   0      316.14      321.54     17.09 o 
   1   6   0       23.88       13.85      6.30 o 
   2   6   0     2614.52     2668.72     49.45 o 
   3   6   0     7317.87     7566.61     84.24 o 
   4   6   0     5583.89     5734.42     87.91 o 
   5   6   0     3529.09     3443.06     69.36 o 
   6   6   0     4220.93     4039.22     81.90 o 
   7   6   0     2040.27     2196.58     60.14 o 
   8   6   0      356.58      377.89     25.77 o 
   9   6   0        4.57       -5.73     10.60 o 
  -5   7   0      402.36      439.50     42.76 o 
  -4   7   0     2019.12     2079.68     85.20 o 
  -3   7   0     2028.18     2075.17     75.61 o 
  -2   7   0      651.55      607.49     28.75 o 
  -1   7   0     1706.54     1650.50     47.57 o 
   0   7   0     2391.71     2380.34     40.08 o 
   1   7   0      126.46      149.40     12.65 o 
   2   7   0      445.01      492.24     32.88 o 
   3   7   0     4102.01     4271.04     78.84 o 
   4   7   0     1025.75     1061.05     39.46 o 
   5   7   0     1078.15     1135.10     53.00 o 
   6   7   0      946.92      948.47     34.06 o 
   7   7   0       36.19       27.96     10.18 o 
   8   7   0      369.28      336.77     30.91 o 
   9   7   0        2.83       -2.20     11.18 o 
  -4   8   0     1786.03     1899.45    126.93 o 
  -3   8   0     4357.75     4505.98    135.96 o 
  -2   8   0     1685.38     1767.31     73.07 o 
  -1   8   0     2184.65     2052.59     90.01 o 
   0   8   0     3930.87     3852.38    108.56 o 
   1   8   0      145.18      153.52     20.88 o 
   2   8   0       74.95       94.47     20.54 o 
   3   8   0      166.79      145.95     19.65 o 
   4   8   0       23.96       20.38     12.37 o 
   5   8   0      841.40      845.74     38.10 o 
   6   8   0      725.89      782.77     53.11 o 
   7   8   0      209.69      196.68     25.33 o 
   8   8   0       19.38        8.79      7.18 o 
   9   8   0      194.18      184.21     40.19 o 
  -3   9   0     3012.08     2950.40    103.20 o 
  -2   9   0     1899.63     1871.51     80.83 o 
  -1   9   0     1433.97     1503.84     71.46 o 
   0   9   0     1733.67     1787.96     76.17 o 
   1   9   0     1234.16     1159.64     60.24 o 
   2   9   0      669.96      665.48     44.71 o 
   3   9   0      136.20       89.70     33.29 o 
   4   9   0        2.13        4.10     10.69 o 
   5   9   0       59.66       39.51     11.18 o 
   6   9   0        4.96        7.39      6.88 o 
   7   9   0     1796.41     1750.73     69.14 o 
   8   9   0      823.48      818.00     72.20 o 
  -2  10   0     1213.33     1166.41     86.76 o 
  -1  10   0     1153.23     1107.96     65.78 o 
   0  10   0      435.95      380.70     38.29 o 
   1  10   0       43.95       14.16     12.03 o 
   2  10   0        1.11        3.15      6.63 o 
   3  10   0        0.05       10.36     10.16 o 
   4  10   0      630.53      631.98     56.29 o 
   5  10   0      147.30      152.57     22.73 o 
   6  10   0       10.69        2.49     17.82 o 
   7  10   0     1203.72     1172.62    125.23 o 
   8  10   0     2225.33     1987.78    119.64 o 
   0  11   0       22.77       25.13     12.18 o 
   1  11   0      306.08      307.12     36.08 o 
   2  11   0      271.24      317.46     52.08 o 
   3  11   0        7.25       13.43     10.72 o 
   4  11   0      326.38      313.90     35.00 o 
   5  11   0      928.46      849.98     56.25 o 
   6  11   0       34.22       26.23     12.15 o 
   7  11   0      686.76      740.49     76.90 o 
   3  12   0      184.41      210.42     41.75 o 
   4  12   0      200.65      170.15     27.76 o 
  -6 -11   1       14.36       19.66     10.03 o 
  -5 -11   1      565.76      536.67     46.00 o 
  -4 -11   1      989.64      995.66     62.63 o 
  -3 -11   1      688.53      574.60     63.91 o 
  -2 -11   1     1168.12     1197.37     96.14 o 
  -1 -11   1      483.97      487.33     46.30 o 
   0 -11   1       10.75        2.06      9.02 o 
  -7 -10   1       73.65       75.75     16.50 o 
  -6 -10   1      470.84      428.09     52.09 o 
  -5 -10   1      582.67      609.81     45.85 o 
  -4 -10   1     1709.74     1706.67     76.77 o 
  -3 -10   1     2622.32     2728.97     98.42 o 
  -2 -10   1     3275.19     3319.91    111.57 o 
  -1 -10   1     3348.89     3388.26    113.34 o 
   0 -10   1      286.64      322.28     35.96 o 
   1 -10   1      264.69      268.08     33.51 o 
  -8  -9   1       50.22       14.36     13.23 o 
  -7  -9   1      363.16      313.50     33.49 o 
  -6  -9   1      199.34      177.08     20.04 o 
  -5  -9   1     1212.60     1164.47     49.63 o 
  -4  -9   1     4356.26     4410.52     95.25 o 
  -3  -9   1     2562.54     2640.98     90.13 o 
  -2  -9   1     2718.76     2775.00     93.79 o 
  -1  -9   1     4708.17     4790.05    125.16 o 
   0  -9   1     2159.67     2029.31     83.24 o 
   1  -9   1       21.56       21.75     16.45 o 
   2  -9   1       63.50       70.86     16.68 o 
   3  -9   1       70.24       76.45     18.05 o 
  -9  -8   1      815.73      831.79     83.31 o 
  -8  -8   1      752.83      762.45     49.96 o 
  -7  -8   1      359.47      391.62     35.69 o 
  -6  -8   1      497.85      510.05     39.55 o 
  -5  -8   1      397.61      368.90     33.18 o 
  -4  -8   1     1286.64     1323.06     49.16 o 
  -3  -8   1     2237.14     2360.95     64.91 o 
  -2  -8   1      396.40      411.88     33.66 o 
  -1  -8   1     2635.57     2749.02     96.84 o 
   0  -8   1     1668.25     1676.14     45.26 o 
   1  -8   1       30.76       38.51     12.30 o 
   2  -8   1       75.40       63.03     15.12 o 
   3  -8   1       92.26       72.27     17.62 o 
   4  -8   1       15.46       -5.55     14.17 o 
  -9  -7   1     1606.63     1614.74     66.51 o 
  -8  -7   1      599.14      599.76     41.84 o 
  -7  -7   1     3117.16     3098.51    133.17 o 
  -6  -7   1     1013.15      977.78     51.15 o 
  -5  -7   1     2002.82     2041.37     72.47 o 
  -4  -7   1     1006.92      987.03     71.24 o 
  -3  -7   1     4905.14     5178.87     89.53 o 
  -2  -7   1      568.74      619.89     31.10 o 
  -1  -7   1      465.76      436.46     30.93 o 
   0  -7   1      289.23      266.27     15.19 o 
   1  -7   1       20.38       28.72      5.53 o 
   2  -7   1      182.44      180.82     16.05 o 
   3  -7   1      249.59      251.81     27.29 o 
   4  -7   1      108.21      110.13     19.00 o 
   5  -7   1       26.22       32.85     13.33 o 
  -9  -6   1     2499.68     2492.06     79.40 o 
  -8  -6   1      706.32      670.49     34.81 o 
  -7  -6   1     1832.76     1884.23     67.36 o 
  -6  -6   1     1225.55     1232.39     39.85 o 
  -5  -6   1      799.63      800.82     42.55 o 
  -4  -6   1      825.32      847.25     42.79 o 
  -3  -6   1      556.82      574.20     34.86 o 
  -2  -6   1        1.51       -0.17      2.83 o 
  -1  -6   1      797.46      812.54     22.24 o 
   0  -6   1     1326.22     1422.16     35.99 o 
   1  -6   1      894.94      865.75     27.96 o 
   2  -6   1      238.97      235.08     12.94 o 
   3  -6   1      532.65      562.33     28.77 o 
   4  -6   1      820.40      861.11     35.92 o 
   5  -6   1        5.95       -1.52      7.55 o 
   6  -6   1        3.05        4.78     13.06 o 
  -9  -5   1     2118.94     2224.07     72.56 o 
  -8  -5   1      546.74      537.65     26.52 o 
  -7  -5   1        8.58       10.57      7.24 o 
  -6  -5   1      906.18      901.58     33.48 o 
  -5  -5   1      100.28       93.56     10.45 o 
  -4  -5   1      216.21      245.93     17.83 o 
  -3  -5   1       35.20       37.65      9.22 o 
  -2  -5   1      231.23      270.05     17.51 o 
  -1  -5   1     1273.47     1286.96     21.28 o 
   0  -5   1     1325.88     1187.84     24.44 o 
   1  -5   1     7050.80     6798.89    139.93 o 
   2  -5   1     6311.03     6269.73     56.37 o 
   3  -5   1     2281.86     2277.81     39.72 o 
   4  -5   1     4221.51     4424.66     75.79 o 
   5  -5   1      753.43      794.34     29.62 o 
   6  -5   1       43.72       40.59     13.25 o 
  -9  -4   1      459.02      445.81     31.80 o 
  -8  -4   1      131.04      121.99     16.25 o 
  -7  -4   1       87.10       85.18      9.09 o 
  -6  -4   1      122.59      130.70     12.44 o 
  -5  -4   1      403.77      421.18     16.88 o 
  -4  -4   1      710.00      730.33     21.96 o 
  -3  -4   1      449.37      505.05     22.00 o 
  -2  -4   1     3372.87     3514.95     69.50 o 
  -1  -4   1     2027.56     2117.66     37.44 o 
   0  -4   1     2487.89     2641.25     36.10 o 
   1  -4   1    16982.68    16993.16    176.15 o 
   2  -4   1     8213.31     8112.27     68.71 o 
   3  -4   1     2297.35     2166.84     46.40 o 
   4  -4   1     3208.69     3140.91     53.64 o 
   5  -4   1     2802.56     2829.33     52.38 o 
   6  -4   1      118.12      117.03     20.19 o 
   7  -4   1        1.27       -0.67     24.80 o 
  -9  -3   1       18.09        8.21     14.04 o 
  -8  -3   1        5.07       -1.72      5.29 o 
  -7  -3   1     1788.40     1898.86     36.10 o 
  -6  -3   1     1446.28     1428.58     28.24 o 
  -5  -3   1     1523.82     1466.94     32.56 o 
  -4  -3   1     1414.77     1370.29     25.73 o 
  -3  -3   1      324.33      329.87     12.81 o 
  -2  -3   1     3541.43     3474.81     43.17 o 
  -1  -3   1      358.76      319.03     16.07 o 
   0  -3   1        3.57       11.11      2.17 o 
   1  -3   1     5923.05     5807.41     63.83 o 
   2  -3   1    19077.45    18370.21    134.82 o 
   3  -3   1     3168.92     3175.63     35.34 o 
   4  -3   1     1264.06     1260.03     25.33 o 
   5  -3   1     1564.21     1571.82     28.91 o 
   6  -3   1        0.75        9.41      3.88 o 
   7  -3   1        3.10       -0.87      8.13 o 
  -9  -2   1       14.48       13.38      8.89 o 
  -8  -2   1      366.91      384.81     25.47 o 
  -7  -2   1      886.48      904.61     36.45 o 
  -6  -2   1     1128.15     1145.49     23.12 o 
  -5  -2   1    10166.38    10298.68    112.92 o 
  -4  -2   1    13285.04    13101.48    157.81 o 
  -3  -2   1     1369.39     1305.72     19.75 o 
  -2  -2   1     1208.93     1243.74     17.80 o 
  -1  -2   1     6716.08     7045.63     71.69 o 
   0  -2   1      941.25     1081.54     20.39 o 
   1  -2   1      290.92      269.61      7.27 o 
   2  -2   1     6399.42     6420.89     52.00 o 
   3  -2   1     1589.45     1563.60     27.11 o 
   4  -2   1      487.55      488.32     14.31 o 
   5  -2   1      363.72      356.68     11.67 o 
   6  -2   1       28.88       29.04      4.84 o 
   7  -2   1        2.31        3.39      6.13 o 
   8  -2   1       12.55        8.16     12.54 o 
  -9  -1   1       71.73       50.53     17.93 o 
  -8  -1   1      928.17      984.97     54.05 o 
  -7  -1   1     2643.85     2697.59     53.21 o 
  -6  -1   1     2301.79     2290.89     36.17 o 
  -5  -1   1     8068.29     7924.52    115.44 o 
  -4  -1   1    17995.21    17682.37    119.10 o 
  -3  -1   1     3466.85     3395.89     29.57 o 
  -2  -1   1       75.15       71.01      3.61 o 
  -1  -1   1     3501.29     3551.47     50.14 o 
   0  -1   1    11455.32    11619.59     66.86 o 
   1  -1   1     2768.54     2795.67     31.37 o 
   2  -1   1      784.53      802.09     17.65 o 
   3  -1   1       62.30       63.17      4.30 o 
   4  -1   1       78.63       72.73      5.19 o 
   5  -1   1       47.34       42.66      4.14 o 
   6  -1   1     1219.29     1188.64     32.65 o 
   7  -1   1       42.00       51.32     10.10 o 
   8  -1   1       20.81       16.72     11.04 o 
  -9   0   1       16.30        4.18      8.46 o 
  -8   0   1      133.49      112.31     21.61 o 
  -7   0   1     2163.79     2160.05     44.58 o 
  -6   0   1     1861.94     1931.03     33.78 o 
  -5   0   1     2322.88     2347.86     31.97 o 
  -4   0   1    10961.41    10826.94    122.63 o 
  -3   0   1     9965.97     9788.74    101.36 o 
  -2   0   1      438.98      441.53     10.88 o 
  -1   0   1     4082.81     4204.69     28.49 o 
   1   0   1       32.83       34.21      2.18 o 
   2   0   1        2.88        4.30      0.97 o 
   3   0   1     1973.14     2017.47     22.97 o 
   4   0   1     1183.68     1159.66     21.26 o 
   5   0   1     1322.53     1296.41     19.75 o 
   6   0   1     3988.84     3996.99     54.45 o 
   7   0   1     3277.75     3409.55     76.57 o 
   8   0   1      270.26      283.96     24.05 o 
   9   0   1      282.12      309.86     47.64 o 
  -8   1   1       47.03       50.72     15.50 o 
  -7   1   1     1603.06     1636.67     72.39 o 
  -6   1   1     1324.79     1324.93     30.03 o 
  -5   1   1       12.28       12.06      3.33 o 
  -4   1   1     1496.57     1500.58     22.27 o 
  -3   1   1      779.95      758.65     14.65 o 
  -2   1   1       34.38       45.37      2.64 o 
  -1   1   1       48.60       42.39      2.51 o 
   0   1   1      139.72      161.97      7.56 o 
   1   1   1     4093.17     4147.68     54.26 o 
   2   1   1     4265.47     4191.06     38.80 o 
   3   1   1     1686.83     1666.22     17.52 o 
   4   1   1     2835.09     2769.66     37.02 o 
   5   1   1      633.89      623.37     13.09 o 
   6   1   1     5095.35     4878.93    102.59 o 
   7   1   1     7801.79     7716.16    111.15 o 
   8   1   1     1167.73     1228.21     50.49 o 
   9   1   1      467.88      454.00     45.09 o 
  -8   2   1        3.80        8.66      9.35 o 
  -7   2   1       89.76       85.48     19.20 o 
  -6   2   1      539.82      582.72     27.06 o 
  -5   2   1       30.21       34.59      3.91 o 
  -4   2   1       59.64       58.01      3.36 o 
  -3   2   1      281.41      277.22      7.03 o 
  -2   2   1     1329.56     1284.46     15.59 o 
  -1   2   1      773.10      746.66      9.61 o 
   0   2   1     5904.22     6111.72     51.72 o 
   1   2   1     5184.72     5359.81     56.25 o 
   2   2   1     3607.52     3870.69     54.28 o 
   3   2   1      235.74      227.54      8.10 o 
   4   2   1     6924.86     6937.12     80.06 o 
   5   2   1     2078.14     2060.60     40.91 o 
   6   2   1     3323.89     3324.22     56.23 o 
   7   2   1     6204.69     5985.94    113.00 o 
   8   2   1     1460.95     1371.86     79.37 o 
   9   2   1      331.49      384.05     36.40 o 
  -8   3   1       40.02       18.11     33.53 o 
  -7   3   1        3.36        2.97      9.44 o 
  -6   3   1       20.28       18.84      5.85 o 
  -5   3   1       12.41       12.10      2.65 o 
  -4   3   1      236.93      212.10      7.06 o 
  -3   3   1     1296.51     1286.50     16.75 o 
  -2   3   1     6213.34     6101.00     61.59 o 
  -1   3   1     3795.64     3739.41     40.66 o 
   0   3   1    11527.43    11644.55     73.41 o 
   1   3   1    18402.20    18779.57    229.67 o 
   2   3   1      634.14      572.14     18.85 o 
   3   3   1      695.78      762.36     19.80 o 
   4   3   1     3047.52     3005.82     36.29 o 
   5   3   1     2052.48     2100.82     29.11 o 
   6   3   1      522.49      504.46     16.38 o 
   7   3   1      983.67      987.39     30.22 o 
   8   3   1     1204.78     1203.35     61.00 o 
   9   3   1      930.96      881.72     59.79 o 
  -7   4   1       16.45        7.60     10.35 o 
  -6   4   1       92.73       82.12     16.91 o 
  -5   4   1      124.23      130.49     10.26 o 
  -4   4   1      186.15      179.43      6.93 o 
  -3   4   1     1455.29     1420.34     25.69 o 
  -2   4   1    10205.91     9996.79     87.06 o 
  -1   4   1     7773.36     7512.75     65.01 o 
   0   4   1     4255.94     4115.80     46.00 o 
   1   4   1    25191.52    24986.11    478.50 o 
   2   4   1     7986.91     8336.80     77.59 o 
   3   4   1      963.97      980.91     29.13 o 
   4   4   1     1368.33     1384.08     29.32 o 
   5   4   1     1076.62     1013.44     24.73 o 
   6   4   1      769.44      766.48     18.82 o 
   7   4   1      677.06      630.77     22.15 o 
   8   4   1       94.33       95.62     12.29 o 
   9   4   1        0.03       -7.41      8.10 o 
  -7   5   1      453.48      486.71     45.52 o 
  -6   5   1        1.54       -1.43     12.41 o 
  -5   5   1     1153.21     1165.43     39.34 o 
  -4   5   1      550.33      515.79     19.05 o 
  -3   5   1      104.36      105.04      9.60 o 
  -2   5   1     7405.15     7290.49     59.55 o 
  -1   5   1    11547.07    11326.45    106.99 o 
   0   5   1     9278.68     9617.84     74.86 o 
   1   5   1     5864.54     5782.45     73.63 o 
   2   5   1     4028.57     3853.83    174.61 o 
   3   5   1     1645.35     1679.14     47.00 o 
   4   5   1      328.93      334.55     14.89 o 
   5   5   1      216.59      209.29     11.99 o 
   6   5   1        6.06        4.82      4.21 o 
   7   5   1       22.10       20.09      6.74 o 
   8   5   1      133.40      133.59     15.57 o 
   9   5   1      258.96      285.37     38.09 o 
  -6   6   1      760.22      819.22     58.41 o 
  -5   6   1     2148.16     2269.71     90.74 o 
  -4   6   1      620.84      690.09     39.06 o 
  -3   6   1        3.36        3.38      1.98 o 
  -2   6   1      258.54      239.48     12.33 o 
  -1   6   1     2858.79     2762.29     41.24 o 
   0   6   1      712.90      643.36     19.50 o 
   1   6   1     1082.34     1051.45     34.88 o 
   2   6   1     3402.73     3700.08     64.93 o 
   3   6   1      529.59      571.91     25.50 o 
   4   6   1      370.25      348.82     14.49 o 
   5   6   1       75.12       64.22      7.68 o 
   6   6   1     2080.24     2186.67     69.17 o 
   7   6   1       54.07       48.48     20.59 o 
   8   6   1       44.46       42.41     11.77 o 
   9   6   1     2245.76     2296.95     95.82 o 
  -5   7   1      171.98      209.23     30.05 o 
  -4   7   1     2464.77     2530.77     81.25 o 
  -3   7   1      218.68      225.68     25.10 o 
  -2   7   1       58.36       44.38      7.02 o 
  -1   7   1      828.87      835.10     27.97 o 
   0   7   1      305.95      309.72     15.95 o 
   1   7   1      330.90      384.85     19.72 o 
   2   7   1       33.35       26.19      6.23 o 
   3   7   1     1621.78     1648.17     95.75 o 
   4   7   1      235.75      219.08     20.64 o 
   5   7   1     1246.87     1197.60     50.05 o 
   6   7   1     1394.54     1309.34     45.55 o 
   7   7   1      570.38      523.18     44.33 o 
   8   7   1       58.55       55.25     14.08 o 
   9   7   1     1830.29     1740.49    114.35 o 
  -4   8   1      587.13      633.23     74.11 o 
  -3   8   1       65.50       77.76     24.79 o 
  -2   8   1      125.84      129.70     19.62 o 
  -1   8   1        1.08       -3.92      4.01 o 
   0   8   1      273.46      255.89     26.69 o 
   1   8   1       74.94       46.96     12.35 o 
   2   8   1      288.59      289.69     26.81 o 
   3   8   1     3809.70     3948.22     95.66 o 
   4   8   1     1191.34     1198.98     52.08 o 
   5   8   1      232.23      226.65     22.93 o 
   6   8   1      825.87      803.84     42.23 o 
   7   8   1     1716.33     1706.28     95.83 o 
   8   8   1       59.74       19.97      9.32 o 
   9   8   1      105.09      127.71     34.16 o 
  -3   9   1       40.65       29.38     13.36 o 
  -2   9   1       77.92       62.70     15.96 o 
  -1   9   1      156.20      155.46     23.73 o 
   0   9   1      145.41      173.36     23.97 o 
   1   9   1      586.32      604.70     42.49 o 
   2   9   1      746.33      717.27     45.13 o 
   3   9   1     4181.75     4255.77    123.03 o 
   4   9   1     6549.61     6413.05    130.06 o 
   5   9   1     1734.14     1757.37     67.29 o 
   6   9   1     2171.35     2153.98     74.03 o 
   7   9   1     1319.86     1346.56     58.08 o 
   8   9   1      165.24      133.81     22.22 o 
   9   9   1      463.86      421.92     39.58 o 
  -2  10   1      231.85      229.00     30.27 o 
  -1  10   1        3.65        4.22      7.73 o 
   0  10   1     1027.49     1026.51     60.46 o 
   1  10   1     1647.03     1637.36     75.00 o 
   2  10   1      161.39      213.22     38.25 o 
   3  10   1     2384.09     2406.36     87.40 o 
   4  10   1     5759.47     5526.21    130.43 o 
   5  10   1     2894.94     2919.66     93.43 o 
   6  10   1     1239.49     1229.54     59.91 o 
   7  10   1      885.70      810.61     48.42 o 
   8  10   1      342.93      311.39     43.02 o 
   0  11   1      220.49      245.38     32.38 o 
   1  11   1      545.74      547.75     57.88 o 
   2  11   1      186.59      156.79     25.27 o 
   3  11   1      353.96      379.37     37.42 o 
   4  11   1     1631.05     1651.93    138.71 o 
   5  11   1      836.74      752.99     51.03 o 
   6  11   1     1286.44     1259.98     65.10 o 
   7  11   1      866.73      832.99     81.33 o 
   2  12   1      170.36      164.06     28.43 o 
   3  12   1      186.85      180.99     27.91 o 
   4  12   1      122.59      118.63     22.42 o 
   5  12   1       59.58       52.67     15.31 o 
  -5 -11   2     1408.03     1406.15     75.95 o 
  -4 -11   2       61.18       61.58     17.46 o 
  -3 -11   2      172.22      186.70     29.22 o 
  -2 -11   2      786.11      803.77     85.63 o 
  -1 -11   2      320.05      303.25     55.71 o 
  -7 -10   2      981.26      936.00     49.18 o 
  -6 -10   2     1380.35     1354.63     58.99 o 
  -5 -10   2     2433.86     2374.22     85.75 o 
  -4 -10   2      626.95      647.13     72.01 o 
  -3 -10   2       24.23        3.79     11.83 o 
  -2 -10   2      574.83      541.85     46.11 o 
  -1 -10   2      439.05      449.89     42.90 o 
   0 -10   2       10.13       -2.69     18.46 o 
   1 -10   2       10.65       -6.99      8.67 o 
  -8  -9   2     1144.75     1174.15     66.64 o 
  -7  -9   2     1337.41     1358.87     70.80 o 
  -6  -9   2      322.19      339.05     35.39 o 
  -5  -9   2     1719.01     1747.86     62.55 o 
  -4  -9   2      705.79      728.58     40.12 o 
  -3  -9   2      106.56      114.50     16.33 o 
  -2  -9   2        2.80        7.52     12.69 o 
  -1  -9   2        3.91        7.59      7.41 o 
   0  -9   2      348.04      330.77     34.97 o 
   1  -9   2      553.19      558.22     46.28 o 
   2  -9   2      946.64      986.26     62.25 o 
  -8  -8   2      844.68      818.83     61.35 o 
  -7  -8   2     1364.67     1313.37     71.18 o 
  -6  -8   2       28.21       16.68      8.73 o 
  -5  -8   2      551.91      524.07     40.24 o 
  -4  -8   2      241.10      218.06     20.89 o 
  -3  -8   2      434.15      431.73     28.77 o 
  -2  -8   2        5.20        0.05      6.05 o 
  -1  -8   2       42.48       39.94     13.73 o 
   0  -8   2      112.90      122.82     19.98 o 
   1  -8   2       10.11       12.72      8.34 o 
   2  -8   2     1893.50     1872.10     80.10 o 
   3  -8   2     2793.80     2828.49    100.64 o 
   4  -8   2      967.25     1022.96     95.21 o 
  -9  -7   2        2.68       13.68      9.23 o 
  -8  -7   2        5.44       22.27      9.67 o 
  -7  -7   2      172.07      164.70     22.71 o 
  -6  -7   2       86.42       76.74     15.37 o 
  -5  -7   2      134.94      124.33     19.11 o 
  -4  -7   2      722.93      729.21     43.86 o 
  -3  -7   2     1027.56     1009.72     50.76 o 
  -2  -7   2      800.98      848.59     37.36 o 
  -1  -7   2     1650.68     1578.94     51.10 o 
   0  -7   2     1139.01     1108.40     31.71 o 
   1  -7   2      264.18      230.03     20.30 o 
   2  -7   2      134.13      132.44     26.08 o 
   3  -7   2     2066.63     2076.93     80.35 o 
   4  -7   2     1491.48     1516.37    132.05 o 
   5  -7   2      347.59      385.32     46.47 o 
  -9  -6   2       35.42       21.87      9.48 o 
  -8  -6   2        7.82        1.10      4.70 o 
  -7  -6   2       17.25       -0.05     12.24 o 
  -6  -6   2      365.27      362.05     29.93 o 
  -5  -6   2     3353.98     3290.09     87.87 o 
  -4  -6   2     3451.82     3536.78     89.41 o 
  -3  -6   2     5456.33     5670.14    111.44 o 
  -2  -6   2     6123.07     6497.37    110.16 o 
  -1  -6   2     1741.78     1752.37     30.07 o 
   0  -6   2     3847.34     3814.33     66.04 o 
   1  -6   2      501.07      484.31     16.06 o 
   2  -6   2       86.48       76.51      7.04 o 
   3  -6   2     1833.20     1783.64     53.71 o 
   4  -6   2     1875.10     1888.06     56.04 o 
   5  -6   2      157.18      149.49     24.59 o 
  -9  -5   2      107.12       93.68     15.98 o 
  -8  -5   2      375.70      392.75     22.99 o 
  -7  -5   2      206.19      200.44     18.34 o 
  -6  -5   2     1385.97     1426.81     58.76 o 
  -5  -5   2     1003.82     1035.44     45.76 o 
  -4  -5   2     2073.54     2280.04     66.34 o 
  -3  -5   2    19974.51    20825.75    196.93 o 
  -2  -5   2    11329.72    11695.24    144.13 o 
  -1  -5   2     2245.01     2386.72     45.28 o 
   0  -5   2     6596.28     6806.52     76.65 o 
   1  -5   2     2354.91     2321.19     48.60 o 
   2  -5   2        6.78        8.54      4.97 o 
   3  -5   2      450.11      461.85     17.20 o 
   4  -5   2      420.34      418.05     19.22 o 
   5  -5   2       11.29        7.16      4.51 o 
   6  -5   2       22.17       22.42     17.65 o 
  -9  -4   2     1368.53     1376.34     55.94 o 
  -8  -4   2      515.42      571.19     34.24 o 
  -7  -4   2      137.35      151.60     12.86 o 
  -6  -4   2     1383.25     1396.51     40.70 o 
  -5  -4   2     1407.16     1456.57     34.75 o 
  -4  -4   2     1036.21     1006.21     27.24 o 
  -3  -4   2     7753.38     7747.73     73.71 o 
  -2  -4   2    13553.35    13557.61    199.65 o 
  -1  -4   2     1386.99     1366.72     35.75 o 
   0  -4   2      261.76      216.02      9.94 o 
   1  -4   2     1496.30     1510.38     34.04 o 
   2  -4   2      867.05      904.32     21.82 o 
   3  -4   2        6.97        3.50      3.24 o 
   4  -4   2      152.02      146.48     12.57 o 
   5  -4   2       39.00       36.22      7.02 o 
   6  -4   2      170.83      184.42     18.37 o 
   7  -4   2     1087.35     1002.03     62.09 o 
  -9  -3   2     1681.52     1708.21     67.06 o 
  -8  -3   2     1381.46     1443.37     52.13 o 
  -7  -3   2       34.03       37.29      6.06 o 
  -6  -3   2      875.79      908.26     31.52 o 
  -5  -3   2     3151.17     3160.11     53.42 o 
  -4  -3   2       20.66       27.53      4.58 o 
  -3  -3   2      838.74      789.12     24.16 o 
  -2  -3   2     4173.90     4088.17     70.38 o 
  -1  -3   2      816.15      810.72     25.27 o 
   0  -3   2       14.04       16.25      2.78 o 
   1  -3   2       45.35       53.14      4.23 o 
   2  -3   2      406.92      443.85     12.50 o 
   3  -3   2      105.71      114.28      8.51 o 
   4  -3   2       46.35       20.89     12.39 o 
   5  -3   2     1025.44      995.29     24.80 o 
   6  -3   2      346.54      338.71     17.30 o 
   7  -3   2      698.38      665.30     48.53 o 
  -9  -2   2     1449.08     1565.47    123.55 o 
  -8  -2   2     3308.91     3430.81     76.33 o 
  -7  -2   2      494.99      506.50     23.72 o 
  -6  -2   2      188.93      178.47      9.91 o 
  -5  -2   2     1079.90     1040.84     24.15 o 
  -4  -2   2     2782.07     2972.84     35.41 o 
  -3  -2   2     1014.99     1116.25     19.42 o 
  -2  -2   2      285.00      288.68     11.03 o 
  -1  -2   2       54.52       55.73      7.51 o 
   0  -2   2     2876.55     3034.59     39.12 o 
   1  -2   2     2311.89     2414.76     36.68 o 
   2  -2   2     1806.49     1713.53     22.00 o 
   3  -2   2      482.44      486.30     14.77 o 
   4  -2   2      175.71      189.14      9.11 o 
   5  -2   2     1037.89     1010.23     26.45 o 
   6  -2   2      449.35      455.24     18.89 o 
   7  -2   2        5.85        4.91      4.25 o 
   8  -2   2     1499.53     1737.81    137.06 o 
  -9  -1   2      723.09      747.15     57.87 o 
  -8  -1   2     2439.78     2473.02     55.04 o 
  -7  -1   2     1386.50     1377.73     38.78 o 
  -6  -1   2        0.37        3.67      2.73 o 
  -5  -1   2     1152.35     1170.32     18.31 o 
  -4  -1   2      796.58      797.47     15.19 o 
  -3  -1   2     1612.41     1719.71     20.10 o 
  -2  -1   2      399.66      371.24      9.71 o 
  -1  -1   2     4454.50     4613.78     55.04 o 
   0  -1   2     6779.69     7203.78     64.14 o 
   1  -1   2       42.38       75.68      3.51 o 
   2  -1   2     9747.51     9520.58     70.35 o 
   3  -1   2    11191.73    11248.34    114.27 o 
   4  -1   2       22.91       32.14      4.12 o 
   5  -1   2     2058.87     2085.33     41.10 o 
   6  -1   2     1862.36     1837.06     38.58 o 
   7  -1   2      202.18      207.87     16.77 o 
   8  -1   2      845.50      797.97     57.82 o 
  -9   0   2       90.16       70.30     19.56 o 
  -8   0   2      114.11      111.20     23.74 o 
  -7   0   2       55.59       49.31      7.52 o 
  -6   0   2      442.94      447.32     17.08 o 
  -5   0   2      105.24      114.60      7.58 o 
  -4   0   2      381.68      373.81     11.41 o 
  -3   0   2       15.05       16.19      2.60 o 
  -2   0   2      730.35      779.54     16.74 o 
  -1   0   2     8729.05     8620.09     45.84 o 
   0   0   2     3638.75     3855.67     39.63 o 
   1   0   2    12834.13    12867.33    199.07 o 
   2   0   2    91713.21    79828.84   1005.68 o 
   3   0   2    20718.29    19885.60    278.17 o 
   4   0   2      811.82      749.18     22.35 o 
   5   0   2      349.16      367.78      9.87 o 
   6   0   2      860.57      871.74     21.49 o 
   7   0   2      305.95      319.62     24.32 o 
   8   0   2       52.52       33.45     12.31 o 
   9   0   2      298.82      295.00     38.20 o 
  -8   1   2        1.50        1.68     21.01 o 
  -7   1   2      425.66      420.81     18.90 o 
  -6   1   2      716.96      702.91     23.18 o 
  -5   1   2      653.36      628.76     18.66 o 
  -4   1   2     5588.58     5766.74     65.22 o 
  -3   1   2     3381.49     3425.16     31.83 o 
  -2   1   2       76.21       68.89      4.18 o 
  -1   1   2     4867.20     4744.87     32.06 o 
   0   1   2    15074.82    14631.64     55.23 o 
   1   1   2    15755.84    15620.81     87.49 o 
   2   1   2       36.38       59.91      4.63 o 
   3   1   2     9830.26     9391.07     55.70 o 
   4   1   2     7802.53     7706.47     81.38 o 
   5   1   2      504.12      487.56     14.68 o 
   6   1   2     1186.10     1196.81     39.37 o 
   7   1   2      315.82      289.16     18.10 o 
   8   1   2        5.14        2.68      6.77 o 
   9   1   2       20.68      -10.94     10.94 o 
  -8   2   2      111.16      121.94     23.88 o 
  -7   2   2     1923.55     1925.07     83.46 o 
  -6   2   2     4311.45     4264.27     82.58 o 
  -5   2   2     3470.47     3534.48     82.33 o 
  -4   2   2     1887.05     1825.12     26.73 o 
  -3   2   2     2556.17     2369.03     33.56 o 
  -2   2   2       28.74       25.59      2.72 o 
  -1   2   2     2013.25     2133.39     26.97 o 
   0   2   2    10542.41    10469.49     50.29 o 
   1   2   2     4935.78     4926.28     54.49 o 
   2   2   2     3464.05     3533.29     54.16 o 
   3   2   2     7614.22     7432.54     78.56 o 
   4   2   2      446.68      397.07     11.07 o 
   5   2   2      342.52      354.52     11.53 o 
   6   2   2       96.77       87.57      7.62 o 
   7   2   2      663.46      595.68     20.67 o 
   8   2   2       47.96       64.53     13.14 o 
   9   2   2       54.06       44.45     14.26 o 
  -8   3   2      263.12      264.15     35.16 o 
  -7   3   2      808.85      795.80     55.90 o 
  -6   3   2     4554.56     4701.95    193.85 o 
  -5   3   2     2124.66     2029.00     28.66 o 
  -4   3   2     1910.92     1823.96     30.54 o 
  -3   3   2    13202.70    12521.90    318.31 o 
  -2   3   2     4553.83     4465.79     74.73 o 
  -1   3   2        1.97        3.58      2.07 o 
   0   3   2      946.93      931.51     25.33 o 
   1   3   2     3715.71     3686.64     40.46 o 
   2   3   2      487.59      449.14     16.03 o 
   3   3   2       18.59       17.16      3.31 o 
   4   3   2        1.94        1.93      2.42 o 
   5   3   2        0.18       -1.09      1.99 o 
   6   3   2        7.37        5.89      2.12 o 
   7   3   2      781.73      761.24     26.28 o 
   8   3   2      245.64      227.65     17.65 o 
   9   3   2        1.68       -4.73      6.93 o 
  -7   4   2      247.45      309.61     51.21 o 
  -6   4   2     2955.63     3034.79    119.03 o 
  -5   4   2     3470.36     3439.06     91.82 o 
  -4   4   2     2101.15     2104.68     42.58 o 
  -3   4   2     4374.51     4265.90     81.64 o 
  -2   4   2     4138.30     4033.84     45.52 o 
  -1   4   2      275.26      266.39      9.45 o 
   0   4   2     2735.05     2962.89     34.48 o 
   1   4   2       96.86      119.46      8.08 o 
   2   4   2      443.68      516.81     21.68 o 
   3   4   2      364.60      390.35     15.63 o 
   4   4   2     1135.43     1072.33     27.77 o 
   5   4   2     2711.66     2680.47     78.27 o 
   6   4   2      852.38      805.94     21.43 o 
   7   4   2     2367.92     2257.04     64.81 o 
   8   4   2     2683.85     2725.23     64.53 o 
   9   4   2        6.79       -8.39      8.39 o 
  -7   5   2        1.29       20.29     21.05 o 
  -6   5   2      935.31     1019.08    101.32 o 
  -5   5   2     2600.74     2649.93     91.44 o 
  -4   5   2      311.32      305.84      9.96 o 
  -3   5   2      378.40      361.37     13.62 o 
  -2   5   2       71.76       62.77      5.78 o 
  -1   5   2      107.77      114.27      7.07 o 
   0   5   2        4.14        1.82      1.63 o 
   1   5   2     1525.10     1683.21     25.62 o 
   2   5   2      147.82      149.92     24.33 o 
   3   5   2       31.96       29.19      5.38 o 
   4   5   2     3429.06     3432.75     73.51 o 
   5   5   2     8925.55     8773.72     92.29 o 
   6   5   2     3269.95     3182.69     54.20 o 
   7   5   2     3097.10     2989.04     58.11 o 
   8   5   2     3110.35     3119.85    186.17 o 
   9   5   2      829.41      814.81     60.68 o 
  -6   6   2       11.85       17.76     11.19 o 
  -5   6   2        2.73       15.15     15.26 o 
  -4   6   2      304.85      292.51     16.02 o 
  -3   6   2        1.04        0.26      2.20 o 
  -2   6   2     1075.95     1075.44     25.26 o 
  -1   6   2     2174.71     2038.07     34.67 o 
   0   6   2      680.94      719.28     21.67 o 
   1   6   2      508.18      529.73     24.48 o 
   2   6   2     2634.96     2644.07     53.63 o 
   3   6   2       69.00       66.01      8.56 o 
   4   6   2       72.13       58.41      6.11 o 
   5   6   2     7882.46     7800.42    122.52 o 
   6   6   2     7510.12     7512.79    128.59 o 
   7   6   2     1503.32     1490.84     56.52 o 
   8   6   2     2215.59     2321.93     76.32 o 
   9   6   2     1426.59     1397.07     83.61 o 
  -5   7   2      168.56      154.04     25.86 o 
  -4   7   2      224.15      232.18     41.12 o 
  -3   7   2      607.34      576.24     37.79 o 
  -2   7   2      959.74      893.39     37.41 o 
  -1   7   2     5138.79     5011.82     97.30 o 
   0   7   2     1865.78     1882.04     50.45 o 
   1   7   2      103.50      100.22     14.75 o 
   2   7   2     3002.46     3061.62     76.37 o 
   3   7   2     1455.05     1525.26     52.72 o 
   4   7   2      125.49      143.59      8.31 o 
   5   7   2     2572.49     2718.15     91.39 o 
   6   7   2     1748.76     1745.51     63.01 o 
   7   7   2      888.61      924.10     49.60 o 
   8   7   2      745.72      787.87     47.40 o 
   9   7   2       88.24       95.13     19.27 o 
  -4   8   2      564.03      614.24     72.50 o 
  -3   8   2      741.09      778.16     47.54 o 
  -2   8   2     1116.94     1163.23     56.80 o 
  -1   8   2     6930.93     6581.62    186.00 o 
   0   8   2     5977.28     6026.06    170.14 o 
   1   8   2     1540.27     1584.18     61.72 o 
   2   8   2     2362.89     2484.91     75.47 o 
   3   8   2     1019.55      974.98     46.27 o 
   4   8   2      167.66      193.89     29.56 o 
   5   8   2       97.18       89.47      6.73 o 
   6   8   2      222.93      240.06     22.24 o 
   7   8   2      471.08      441.67     25.91 o 
   8   8   2     1020.60     1080.40     58.18 o 
   9   8   2      423.29      406.53     37.16 o 
  -3   9   2     1008.20     1063.11     59.29 o 
  -2   9   2      227.89      223.04     27.63 o 
  -1   9   2     2650.97     2642.58     90.19 o 
   0   9   2     5300.51     5142.94    122.68 o 
   1   9   2     2718.67     2886.03     90.12 o 
   2   9   2     1674.01     1740.66     68.53 o 
   3   9   2     2179.20     2079.54     73.43 o 
   4   9   2      646.99      659.49     40.68 o 
   5   9   2      438.50      422.38     32.17 o 
   6   9   2      139.56      117.62     17.53 o 
   7   9   2       29.65       31.99      8.57 o 
   8   9   2       22.83       22.34      8.23 o 
   9   9   2      395.92      377.48     36.96 o 
  -2  10   2      348.87      336.08     49.60 o 
  -1  10   2      480.66      499.96     42.21 o 
   0  10   2     2625.63     2604.69     94.24 o 
   1  10   2     2168.67     2126.05     83.32 o 
   2  10   2      816.33      823.53    101.59 o 
   3  10   2        7.64       -4.49     19.11 o 
   4  10   2       94.99       86.52     17.73 o 
   5  10   2       54.20       21.56     25.48 o 
   6  10   2       15.72        2.93      6.58 o 
   7  10   2      440.55      387.79     53.12 o 
   8  10   2       50.32       42.67     14.87 o 
  -1  11   2      133.76      126.91     22.66 o 
   0  11   2      133.43      130.32     23.95 o 
   1  11   2       17.39       -7.37      8.87 o 
   2  11   2        4.63       -1.84     18.62 o 
   3  11   2        6.52       -3.19     16.45 o 
   4  11   2      458.23      495.51     41.58 o 
   5  11   2      117.21      110.81     19.35 o 
   6  11   2        4.63        4.03      8.04 o 
   7  11   2      612.91      647.70     71.03 o 
   1  12   2      647.83      607.73     51.66 o 
   2  12   2      245.51      270.09     33.98 o 
   3  12   2      111.47      112.10     23.38 o 
   4  12   2     1573.99     1420.76     73.68 o 
   5  12   2      813.69      790.19     54.36 o 
   6  12   2       19.92        9.42     12.06 o 
  -4 -11   3       92.28       87.87     20.98 o 
  -3 -11   3      575.54      621.36     53.07 o 
  -2 -11   3      331.45      348.27     40.70 o 
  -6 -10   3        3.12       14.75      9.08 o 
  -5 -10   3        2.63       -7.03      7.03 o 
  -4 -10   3      381.21      377.85     37.16 o 
  -3 -10   3      347.14      367.34     31.45 o 
  -2 -10   3     1345.04     1319.06    134.22 o 
  -1 -10   3     2695.19     2857.75    110.08 o 
   0 -10   3     1274.06     1296.79     75.55 o 
  -7  -9   3      149.26      113.05     21.47 o 
  -6  -9   3       54.72       51.66     14.70 o 
  -5  -9   3       77.42       86.77     18.13 o 
  -4  -9   3      397.24      382.74     30.36 o 
  -3  -9   3     1139.19     1094.33     50.33 o 
  -2  -9   3     3161.65     3329.61     87.57 o 
  -1  -9   3     3715.10     3829.85    118.97 o 
   0  -9   3     1639.53     1744.96     81.94 o 
   1  -9   3     1540.89     1576.13     79.41 o 
   2  -9   3     2611.35     2534.34    102.34 o 
  -8  -8   3      426.40      405.31     38.18 o 
  -7  -8   3     1163.22     1077.93     88.67 o 
  -6  -8   3      596.70      677.24     56.68 o 
  -5  -8   3      209.04      243.07     28.28 o 
  -4  -8   3     1655.02     1720.97     73.69 o 
  -3  -8   3      225.82      229.61     22.10 o 
  -2  -8   3      153.43      136.63     17.42 o 
  -1  -8   3     4022.93     4248.11     92.00 o 
   0  -8   3     1400.56     1419.62     68.84 o 
   1  -8   3      578.35      609.50     46.46 o 
   2  -8   3     1201.44     1233.45     67.19 o 
   3  -8   3      216.04      226.35     33.04 o 
  -8  -7   3     1593.32     1598.76     60.04 o 
  -7  -7   3     3051.70     3194.00     98.04 o 
  -6  -7   3      883.62      887.68     97.99 o 
  -5  -7   3     1770.06     1801.17     71.56 o 
  -4  -7   3     1780.17     1774.13     70.05 o 
  -3  -7   3      389.85      381.29     40.05 o 
  -2  -7   3       80.59       77.24     12.19 o 
  -1  -7   3     3864.58     3826.21     69.23 o 
   0  -7   3     2616.28     2612.81     50.69 o 
   1  -7   3       92.55       87.37      9.93 o 
   2  -7   3       63.98       61.88     12.02 o 
   3  -7   3      104.65       98.37     19.00 o 
   4  -7   3       74.25       77.66     11.90 o 
  -9  -6   3      539.89      571.39     39.58 o 
  -8  -6   3     1846.26     1856.16     84.29 o 
  -7  -6   3     4728.11     4799.99    112.41 o 
  -6  -6   3     3220.55     3158.70    102.77 o 
  -5  -6   3      544.63      605.78     39.07 o 
  -4  -6   3     1166.34     1173.16     53.61 o 
  -3  -6   3     5312.11     5047.73    121.52 o 
  -2  -6   3      325.58      313.04     13.63 o 
  -1  -6   3       76.97       76.69     10.80 o 
   0  -6   3      482.72      463.19     19.85 o 
   1  -6   3      284.57      284.94     13.79 o 
   2  -6   3      502.01      572.91     24.19 o 
   3  -6   3      382.88      374.13     28.54 o 
   4  -6   3      197.87      224.68     18.52 o 
   5  -6   3       24.10       44.80     13.99 o 
  -9  -5   3     1282.10     1244.86     55.79 o 
  -8  -5   3      840.74      840.75     55.83 o 
  -7  -5   3     2642.33     2655.47     66.77 o 
  -6  -5   3     4015.89     4116.72     95.01 o 
  -5  -5   3        9.65        1.62      5.57 o 
  -4  -5   3      429.89      419.38     20.38 o 
  -3  -5   3      776.67      794.18     24.76 o 
  -2  -5   3        9.28        8.72      4.65 o 
  -1  -5   3      136.75      132.53     11.41 o 
   0  -5   3       29.46       20.62      3.96 o 
   1  -5   3      940.24      923.55     27.28 o 
   2  -5   3      456.83      421.62     15.67 o 
   3  -5   3     2575.24     2491.65     40.80 o 
   4  -5   3     4737.54     4798.73     78.21 o 
   5  -5   3      879.93      832.38     33.87 o 
   6  -5   3      546.24      548.82     46.73 o 
  -9  -4   3     1098.43     1062.63     49.73 o 
  -8  -4   3        5.11        2.72      6.66 o 
  -7  -4   3      169.57      191.49     16.88 o 
  -6  -4   3     1125.45     1170.12     40.26 o 
  -5  -4   3       13.61       19.99      6.41 o 
  -4  -4   3      602.92      639.22     20.50 o 
  -3  -4   3      111.53      136.26      9.76 o 
  -2  -4   3       94.33       97.52      7.60 o 
  -1  -4   3      366.97      383.48     17.41 o 
   0  -4   3     1344.58     1397.71     32.00 o 
   1  -4   3     2859.00     2847.82     49.55 o 
   2  -4   3     1900.01     1884.26     30.33 o 
   3  -4   3     3965.45     3817.91     92.43 o 
   4  -4   3     6514.88     6302.07     72.99 o 
   5  -4   3     2667.88     2697.89     57.34 o 
   6  -4   3      315.11      309.21     28.03 o 
   7  -4   3     1340.02     1421.73     73.97 o 
  -9  -3   3      545.35      531.41     36.19 o 
  -8  -3   3       48.38       43.41     10.55 o 
  -7  -3   3       23.20       10.83      5.82 o 
  -6  -3   3        0.62       -4.15      4.15 o 
  -5  -3   3     1885.23     1983.24     31.53 o 
  -4  -3   3     1984.55     1966.88     34.15 o 
  -3  -3   3      641.67      552.23     18.91 o 
  -2  -3   3     2624.31     2650.85     42.73 o 
  -1  -3   3      506.55      542.70     21.72 o 
   0  -3   3       45.23       44.52      5.31 o 
   1  -3   3     2209.18     2181.84     29.82 o 
   2  -3   3     1435.17     1322.98     22.49 o 
   3  -3   3      605.52      568.46     25.32 o 
   4  -3   3     9085.80     8874.43    147.09 o 
   5  -3   3     4702.72     4618.41     69.94 o 
   6  -3   3      309.13      319.89     17.86 o 
   7  -3   3      424.52      426.19     32.26 o 
  -9  -2   3      146.30      152.50     42.12 o 
  -8  -2   3      175.11      193.25     19.23 o 
  -7  -2   3       23.55       12.19      5.76 o 
  -6  -2   3      256.89      262.18     13.57 o 
  -5  -2   3     1328.03     1322.52     28.25 o 
  -4  -2   3     2298.42     2214.49     31.60 o 
  -3  -2   3     8316.96     8586.75    119.44 o 
  -2  -2   3    19342.42    19173.28    218.69 o 
  -1  -2   3     6495.16     6559.03    177.92 o 
   0  -2   3      269.85      310.56     13.97 o 
   1  -2   3     2875.91     2867.44     31.30 o 
   2  -2   3     1534.17     1513.15     21.22 o 
   3  -2   3      269.17      261.79     12.16 o 
   4  -2   3     1323.59     1366.50     30.08 o 
   5  -2   3     2013.24     2042.09     39.42 o 
   6  -2   3      604.46      613.65     29.29 o 
   7  -2   3      152.20      150.66     15.14 o 
   8  -2   3       50.27       55.26     12.70 o 
  -9  -1   3      137.46      112.55     36.45 o 
  -8  -1   3      101.77      102.11     11.90 o 
  -7  -1   3      195.44      183.90     14.71 o 
  -6  -1   3      458.53      453.07     21.15 o 
  -5  -1   3     5014.51     5057.11     61.14 o 
  -4  -1   3    10108.51    10096.91     68.66 o 
  -3  -1   3     5142.43     5193.59     34.54 o 
  -2  -1   3    20354.41    19987.85     97.55 o 
  -1  -1   3    17105.96    17640.09     87.21 o 
   0  -1   3      130.65      123.83      9.48 o 
   1  -1   3        3.87        6.61      1.40 o 
   2  -1   3     9349.79     9487.48     84.94 o 
   3  -1   3     3137.90     3282.98     35.88 o 
   4  -1   3      282.11      288.91     12.89 o 
   5  -1   3      237.37      240.94     11.90 o 
   6  -1   3       28.03       32.66      5.33 o 
   7  -1   3        0.02       -0.98      4.09 o 
   8  -1   3      157.59      159.66     27.27 o 
  -9   0   3      423.13      415.73     44.18 o 
  -8   0   3      450.42      467.55     43.28 o 
  -7   0   3      407.46      401.52     20.43 o 
  -6   0   3        4.66       11.65      3.24 o 
  -5   0   3     2235.53     2188.42     38.72 o 
  -4   0   3     9377.75     9358.23    116.95 o 
  -3   0   3     5408.67     5368.26     54.60 o 
  -2   0   3     8833.68     8834.21     63.09 o 
  -1   0   3    24144.92    23483.30    139.06 o 
   0   0   3     3710.38     3929.54    103.43 o 
   1   0   3      975.69     1028.73     19.57 o 
   2   0   3     1389.08     1469.79     18.51 o 
   3   0   3      273.97      253.35      8.23 o 
   4   0   3        1.33        2.50      1.38 o 
   5   0   3      175.30      195.96     11.19 o 
   6   0   3     1108.12     1055.73     23.12 o 
   7   0   3      528.22      583.43     33.20 o 
   8   0   3      327.61      327.27     27.12 o 
   9   0   3     2086.15     2138.33     99.13 o 
  -8   1   3      500.67      580.53     49.17 o 
  -7   1   3     1579.84     1584.73     49.14 o 
  -6   1   3      224.63      230.53     15.74 o 
  -5   1   3      489.28      517.37     22.48 o 
  -4   1   3     5083.81     5128.91     45.75 o 
  -3   1   3     1734.01     1635.64     21.21 o 
  -2   1   3      385.34      360.23      8.35 o 
  -1   1   3      944.50      889.84     10.99 o 
   0   1   3      697.17      663.44     14.67 o 
   1   1   3       37.17       29.46      3.61 o 
   2   1   3      405.08      429.85      9.64 o 
   3   1   3     2456.84     2592.48     30.61 o 
   4   1   3     1692.76     1762.48     32.42 o 
   5   1   3        3.96        7.67      2.27 o 
   6   1   3     2008.11     1973.26     28.40 o 
   7   1   3     1257.13     1239.92     38.16 o 
   8   1   3      874.10      904.80     44.27 o 
   9   1   3     2793.34     2983.98     86.40 o 
  -8   2   3      603.49      643.71     52.85 o 
  -7   2   3     2891.79     2992.75    104.21 o 
  -6   2   3      436.18      412.43     15.61 o 
  -5   2   3       22.75       22.11      3.68 o 
  -4   2   3      819.38      764.31     30.02 o 
  -3   2   3     1104.72     1092.25     19.17 o 
  -2   2   3      169.48      187.71      6.82 o 
  -1   2   3       11.36        8.44      2.81 o 
   0   2   3     2062.97     2014.93     21.88 o 
   1   2   3     1968.74     1970.00     26.30 o 
   2   2   3      558.69      582.56     15.75 o 
   3   2   3     3662.86     3756.75     45.86 o 
   4   2   3       37.65       35.31      5.18 o 
   5   2   3      169.31      162.58      8.47 o 
   6   2   3     2310.17     2293.56     50.74 o 
   7   2   3     4068.89     3873.16     73.93 o 
   8   2   3     1333.98     1313.96     53.32 o 
   9   2   3     1471.65     1501.83    152.82 o 
  -8   3   3      257.02      287.60     42.58 o 
  -7   3   3      671.81      720.00     53.11 o 
  -6   3   3     1085.79     1078.19     34.60 o 
  -5   3   3       41.15       43.96      7.40 o 
  -4   3   3       31.78       30.46      3.29 o 
  -3   3   3      152.77      142.33      7.26 o 
  -2   3   3      587.07      653.09     15.12 o 
  -1   3   3      130.28      129.00      5.12 o 
   0   3   3     8868.72     8956.38     69.06 o 
   1   3   3     8902.03     9056.96     97.11 o 
   2   3   3     3254.29     3105.25     31.55 o 
   3   3   3     6518.54     6550.16     76.35 o 
   4   3   3     4799.27     4768.19     88.65 o 
   5   3   3       50.89       47.63      4.29 o 
   6   3   3      119.12      114.93      8.61 o 
   7   3   3     2372.69     2316.89     68.83 o 
   8   3   3      795.74      801.72     34.55 o 
   9   3   3      271.21      258.19     31.81 o 
  -7   4   3        9.55       -1.28      8.92 o 
  -6   4   3        7.80       16.20     14.17 o 
  -5   4   3       24.89       23.72      5.79 o 
  -4   4   3       44.83       40.00      5.10 o 
  -3   4   3       12.51        5.63      3.62 o 
  -2   4   3     1773.09     1681.50     45.69 o 
  -1   4   3      566.74      587.27     13.55 o 
   0   4   3     7676.59     7869.94     58.54 o 
   1   4   3    20403.18    19795.68    131.80 o 
   2   4   3     6432.94     6647.81     63.84 o 
   3   4   3     7315.90     7387.71    107.40 o 
   4   4   3     8752.13     8734.24    108.93 o 
   5   4   3     1963.73     1911.95     31.25 o 
   6   4   3       84.12       80.47      6.85 o 
   7   4   3      798.10      742.71     28.48 o 
   8   4   3      830.85      860.05     37.56 o 
   9   4   3      428.31      423.44     40.49 o 
  -7   5   3      159.01      175.45     38.23 o 
  -6   5   3     1107.96     1173.66     77.69 o 
  -5   5   3     1221.50     1254.88     63.04 o 
  -4   5   3       31.31       36.89      5.95 o 
  -3   5   3      435.43      434.49     26.17 o 
  -2   5   3     2653.80     2639.98     33.33 o 
  -1   5   3      860.65      844.25     18.36 o 
   0   5   3     3712.55     3890.77     49.23 o 
   1   5   3    20637.29    20735.07    193.11 o 
   2   5   3    19447.13    20174.71    152.09 o 
   3   5   3     1878.21     1814.34     37.23 o 
   4   5   3     3545.13     3424.34     46.64 o 
   5   5   3     2207.28     2205.57     44.86 o 
   6   5   3      399.58      398.81     16.91 o 
   7   5   3      662.22      632.15     25.73 o 
   8   5   3        2.44       -8.22     13.15 o 
   9   5   3        1.50       14.12     10.12 o 
  -6   6   3     1116.01     1161.40     69.07 o 
  -5   6   3     2434.44     2533.21    105.89 o 
  -4   6   3     2074.55     2143.94     52.32 o 
  -3   6   3      519.59      499.01     15.45 o 
  -2   6   3     1805.03     1791.35     31.28 o 
  -1   6   3     1011.25     1016.16     24.14 o 
   0   6   3       46.89       46.03      5.43 o 
   1   6   3     3336.32     3232.28     44.70 o 
   2   6   3     2614.92     2475.62     35.83 o 
   3   6   3     1470.10     1468.87     44.53 o 
   4   6   3     3909.48     4036.86     55.82 o 
   5   6   3      431.77      388.33     19.09 o 
   6   6   3      285.18      291.27     20.16 o 
   7   6   3       50.86       48.15     19.87 o 
   8   6   3      923.96      964.58     50.25 o 
   9   6   3      184.68      168.52     27.63 o 
  -5   7   3     3272.87     3408.68    116.94 o 
  -4   7   3      906.43      914.45     45.80 o 
  -3   7   3        5.45       16.15      7.31 o 
  -2   7   3     2964.85     2899.76     47.87 o 
  -1   7   3     1631.86     1575.41     32.76 o 
   0   7   3      219.84      219.77     17.34 o 
   1   7   3      918.50      940.08     30.34 o 
   2   7   3      692.71      670.87     19.94 o 
   3   7   3      447.03      469.61     15.44 o 
   4   7   3       15.29       12.21      5.44 o 
   5   7   3      614.64      614.60     30.80 o 
   6   7   3      699.11      698.44     23.83 o 
   7   7   3      174.30      144.72     14.61 o 
   8   7   3       65.54       73.44     16.06 o 
   9   7   3        9.52        3.67     10.82 o 
  -4   8   3     3821.87     4285.75    186.83 o 
  -3   8   3     3026.98     3104.09     92.19 o 
  -2   8   3      340.28      337.43     30.51 o 
  -1   8   3      241.92      285.51     28.23 o 
   0   8   3      321.74      314.04     28.40 o 
   1   8   3       76.05       84.64     17.03 o 
   2   8   3       18.78       16.51      7.76 o 
   3   8   3       41.72       37.82     10.14 o 
   4   8   3       13.77       12.72      5.95 o 
   5   8   3      857.81      857.55     25.75 o 
   6   8   3     2504.39     2442.48     45.35 o 
   7   8   3      163.70      144.98     14.01 o 
   8   8   3        6.45       -1.01     11.37 o 
   9   8   3     1731.91     1715.63     75.60 o 
  -3   9   3      170.46      203.41     30.61 o 
  -2   9   3        6.61       -2.94      8.19 o 
  -1   9   3       30.36       44.68     13.83 o 
   0   9   3        6.85       26.19     11.22 o 
   1   9   3      593.33      586.94     40.30 o 
   2   9   3      142.66      106.27     20.61 o 
   3   9   3     1915.83     1877.14     98.27 o 
   4   9   3     1142.90     1101.29     50.94 o 
   5   9   3     1006.86      998.15    128.80 o 
   6   9   3     6370.29     6433.86    100.86 o 
   7   9   3     2608.56     2748.29    128.31 o 
   8   9   3      568.90      552.32     44.31 o 
   9   9   3      475.88      475.74     42.38 o 
  -2  10   3        1.17       -9.31      9.31 o 
  -1  10   3       29.63       33.09     12.10 o 
   0  10   3      740.23      762.51     50.24 o 
   1  10   3      107.17      109.36     19.74 o 
   2  10   3       94.65       90.98     17.77 o 
   3  10   3     1954.43     1864.00     73.23 o 
   4  10   3     1052.09     1156.01     56.71 o 
   5  10   3     1244.39     1284.11     58.31 o 
   6  10   3     4044.34     4057.04    100.59 o 
   7  10   3     3392.27     3454.07    111.36 o 
   8  10   3      882.90      830.83     56.58 o 
  -1  11   3      487.86      471.15     43.29 o 
   0  11   3     1766.08     1728.25     81.03 o 
   1  11   3     1013.82     1021.68     75.76 o 
   2  11   3        3.62       -2.98     10.39 o 
   3  11   3      282.76      270.12     30.89 o 
   4  11   3     1116.15     1009.20     56.84 o 
   5  11   3      462.15      520.32     40.31 o 
   6  11   3     1077.81     1062.90     55.92 o 
   7  11   3     1059.87     1029.68     64.23 o 
   1  12   3     1708.02     1609.75     81.64 o 
   2  12   3      243.27      230.09     42.98 o 
   3  12   3      291.47      313.17     35.33 o 
   4  12   3      290.98      292.34     38.96 o 
   5  12   3      282.08      249.50     30.13 o 
   6  12   3      238.98      265.67     46.42 o 
  -6 -10   4     1473.32     1485.61     78.51 o 
  -5 -10   4     2198.25     2280.95     80.22 o 
  -4 -10   4     1038.40     1017.43     53.41 o 
  -3 -10   4     1283.12     1299.33     60.37 o 
  -2 -10   4     1921.20     2085.22     95.39 o 
  -1 -10   4        9.49       18.09     11.12 o 
   0 -10   4       48.04       55.99     18.61 o 
  -7  -9   4       56.65       66.75     17.90 o 
  -6  -9   4      763.20      722.28     53.73 o 
  -5  -9   4     3489.62     3639.48    118.47 o 
  -4  -9   4      895.66      891.39     47.44 o 
  -3  -9   4      448.87      410.56     31.94 o 
  -2  -9   4      907.15      846.64     55.44 o 
  -1  -9   4      111.53      126.31     20.11 o 
   0  -9   4       27.96        4.51     23.50 o 
   1  -9   4        0.63       -1.88      9.75 o 
   2  -9   4       23.67       21.53     18.18 o 
  -8  -8   4     1057.70     1033.47     51.78 o 
  -7  -8   4      244.84      262.56     31.01 o 
  -6  -8   4      207.79      225.09     28.55 o 
  -5  -8   4     1560.73     1560.57     73.17 o 
  -4  -8   4      418.81      405.75     37.30 o 
  -3  -8   4      721.78      693.17     39.27 o 
  -2  -8   4      362.24      339.39     27.36 o 
  -1  -8   4        2.46        1.67      8.26 o 
   0  -8   4        0.48       -4.83      5.91 o 
   1  -8   4        1.67        2.09      9.82 o 
   2  -8   4       30.31       16.11     11.40 o 
   3  -8   4       97.86      132.07     25.71 o 
  -8  -7   4      395.87      385.01     30.19 o 
  -7  -7   4      441.27      399.48     36.30 o 
  -6  -7   4        9.29       14.24      9.04 o 
  -5  -7   4       70.90       60.49     13.83 o 
  -4  -7   4      171.47      184.97     23.78 o 
  -3  -7   4      150.68      146.78     11.56 o 
  -2  -7   4      661.85      651.88     23.03 o 
  -1  -7   4      430.28      444.16     29.11 o 
   0  -7   4      861.45      853.28     32.31 o 
   1  -7   4      323.44      340.31     26.41 o 
   2  -7   4      429.64      446.96     31.15 o 
   3  -7   4     1013.34      957.46     53.03 o 
   4  -7   4        2.47        1.41      5.27 o 
  -9  -6   4        1.76       -2.57      7.18 o 
  -8  -6   4      188.24      132.64     23.70 o 
  -7  -6   4      860.12      785.85     39.88 o 
  -6  -6   4      101.10       96.37     21.06 o 
  -5  -6   4        2.01       -4.48      5.59 o 
  -4  -6   4      214.08      209.99     16.67 o 
  -3  -6   4     4091.09     3917.19     83.58 o 
  -2  -6   4     2095.87     2206.11     73.16 o 
  -1  -6   4     3130.84     3145.45     71.85 o 
   0  -6   4     6449.76     6561.43     79.72 o 
   1  -6   4      589.40      596.80     20.36 o 
   2  -6   4      922.67      892.47     42.16 o 
   3  -6   4     1156.29     1156.74     47.62 o 
   4  -6   4       19.70       17.35      8.50 o 
   5  -6   4      250.36      249.79     32.12 o 
  -9  -5   4      147.16      125.52     18.75 o 
  -8  -5   4      366.47      375.18     37.89 o 
  -7  -5   4       27.80       21.98      9.91 o 
  -6  -5   4      391.41      402.40     26.16 o 
  -5  -5   4      131.09      133.60     18.31 o 
  -4  -5   4      877.24      882.09     31.19 o 
  -3  -5   4     2059.49     2020.80     49.79 o 
  -2  -5   4     1978.69     2147.95     91.25 o 
  -1  -5   4    11175.07    11621.44    107.93 o 
   0  -5   4    12798.01    13068.13    131.83 o 
   1  -5   4     3418.08     3402.93     49.25 o 
   2  -5   4      766.36      771.13     20.96 o 
   3  -5   4     1538.97     1517.50     34.18 o 
   4  -5   4      644.36      629.65     29.64 o 
   5  -5   4       31.51       20.13      5.82 o 
   6  -5   4      130.66      164.23     26.00 o 
  -9  -4   4      421.00      445.03     33.16 o 
  -8  -4   4      871.55      883.12     43.87 o 
  -7  -4   4     1535.73     1485.33     47.53 o 
  -6  -4   4      978.43     1039.02     41.40 o 
  -5  -4   4      156.81      177.68     15.25 o 
  -4  -4   4      502.08      552.82     21.11 o 
  -3  -4   4     3997.37     4062.45     55.72 o 
  -2  -4   4     4007.04     4012.57     70.11 o 
  -1  -4   4     1799.96     1801.15     45.28 o 
   0  -4   4    10296.11    10390.94    176.06 o 
   1  -4   4     5289.11     5212.22    105.48 o 
   2  -4   4       23.25       25.71      3.69 o 
   3  -4   4      542.52      544.25     30.12 o 
   4  -4   4     1458.50     1489.74     50.01 o 
   5  -4   4        6.61       11.29      5.12 o 
   6  -4   4       18.13       14.64     12.31 o 
  -9  -3   4     1235.07     1234.55     68.35 o 
  -8  -3   4     2295.31     2301.23     67.98 o 
  -7  -3   4     1345.50     1379.73     40.82 o 
  -6  -3   4     2753.91     2916.57     60.20 o 
  -5  -3   4      891.94      906.95     25.80 o 
  -4  -3   4        2.89        4.04      1.97 o 
  -3  -3   4     2539.88     2673.10     43.90 o 
  -2  -3   4     2099.26     2084.64     82.74 o 
  -1  -3   4      482.32      488.13     24.85 o 
   0  -3   4     1715.85     1734.47     52.27 o 
   1  -3   4     3278.00     3234.06     42.24 o 
   2  -3   4      139.79      155.71      8.44 o 
   3  -3   4        0.61       -0.20      2.97 o 
   4  -3   4       44.79       30.31      6.46 o 
   5  -3   4       49.51       42.21      9.01 o 
   6  -3   4       42.16       40.65      7.23 o 
   7  -3   4      270.97      284.55     74.74 o 
  -9  -2   4     2344.00     2172.05    147.29 o 
  -8  -2   4     2036.96     2107.54     64.17 o 
  -7  -2   4     1235.61     1233.24     45.03 o 
  -6  -2   4     4130.60     4185.78     56.05 o 
  -5  -2   4     4363.41     4376.91     42.99 o 
  -4  -2   4       38.41       43.82      5.07 o 
  -3  -2   4       77.73       59.31      5.72 o 
  -2  -2   4    11053.07    11583.46    152.38 o 
  -1  -2   4     1881.61     2032.79     41.18 o 
   0  -2   4       10.48       13.28      5.21 o 
   1  -2   4        1.35        3.07      1.87 o 
   2  -2   4     1535.31     1577.55     31.15 o 
   3  -2   4      345.55      341.58     12.45 o 
   4  -2   4      132.95      127.53     10.85 o 
   5  -2   4      775.92      760.68     25.26 o 
   6  -2   4       25.37       21.97      5.99 o 
   7  -2   4       27.98       25.53      6.82 o 
   8  -2   4      755.52      794.22     44.68 o 
  -9  -1   4      639.93      641.22     81.67 o 
  -8  -1   4     2609.66     2790.37     91.27 o 
  -7  -1   4     1181.55     1144.34     36.63 o 
  -6  -1   4     1851.97     1833.20     36.86 o 
  -5  -1   4     5915.54     5936.71     61.79 o 
  -4  -1   4      325.46      333.61     11.23 o 
  -3  -1   4     1140.45     1270.42     22.78 o 
  -2  -1   4     1475.99     1517.90     25.22 o 
  -1  -1   4      813.78      905.84     26.87 o 
   0  -1   4       29.36       27.31      4.38 o 
   1  -1   4     1488.87     1497.67     28.11 o 
   2  -1   4     3813.85     3780.03     32.60 o 
   3  -1   4       23.69       10.65      3.42 o 
   4  -1   4     2364.02     2431.20     71.25 o 
   5  -1   4     6821.01     6680.83     83.92 o 
   6  -1   4      327.13      321.19     16.36 o 
   7  -1   4       25.48       31.66      7.08 o 
   8  -1   4      856.39      825.95     36.43 o 
  -9   0   4      750.25      800.67     60.65 o 
  -8   0   4     2492.53     2503.42    136.31 o 
  -7   0   4        3.67        2.82      3.32 o 
  -6   0   4        0.58       -2.70      2.70 o 
  -5   0   4      148.67      147.13      8.78 o 
  -4   0   4        5.67        3.16      1.47 o 
  -3   0   4       46.00       48.19      3.05 o 
  -2   0   4      105.38      127.25      4.64 o 
  -1   0   4       90.68      105.66      5.11 o 
   0   0   4      194.83      206.01      9.07 o 
   1   0   4     1670.23     1716.85     48.46 o 
   2   0   4     5833.68     5688.85     39.64 o 
   3   0   4    14152.02    14323.33    106.71 o 
   4   0   4    15499.57    15202.94    342.16 o 
   5   0   4     7456.44     7320.75     88.10 o 
   6   0   4     2857.08     2835.24     57.67 o 
   7   0   4        3.93        6.68      3.59 o 
   8   0   4      127.46      167.53     19.61 o 
  -8   1   4       14.22       21.90     11.57 o 
  -7   1   4      388.85      389.60     25.83 o 
  -6   1   4        5.29        6.52      3.03 o 
  -5   1   4      545.18      553.43     15.47 o 
  -4   1   4     1035.46      992.32     17.24 o 
  -3   1   4     1781.32     1752.11     24.72 o 
  -2   1   4     3138.68     3253.90     34.42 o 
  -1   1   4     4880.91     4757.40     34.28 o 
   0   1   4     3284.81     3220.10     35.98 o 
   1   1   4       15.40        9.13      2.43 o 
   2   1   4     9690.80    10049.29     67.19 o 
   3   1   4    16469.94    16644.27     79.97 o 
   4   1   4       11.47        8.47      1.98 o 
   5   1   4     3400.10     3224.12     49.44 o 
   6   1   4     6191.68     5932.44    114.50 o 
   7   1   4      498.65      509.53     31.36 o 
   8   1   4      401.80      411.97     30.64 o 
   9   1   4      221.97      222.11     24.73 o 
  -8   2   4      141.72       95.26     21.59 o 
  -7   2   4      160.74      161.09     25.58 o 
  -6   2   4      399.01      410.08     24.66 o 
  -5   2   4     1707.68     1747.40     60.43 o 
  -4   2   4     7887.28     7980.84     83.60 o 
  -3   2   4    10645.61    10529.54    169.88 o 
  -2   2   4       12.70        8.14      2.05 o 
  -1   2   4      843.95      750.70     12.49 o 
   0   2   4     4173.29     4108.09     33.20 o 
   1   2   4     2984.64     3205.42     41.76 o 
   2   2   4     1626.26     1668.63     32.52 o 
   3   2   4     8890.79     8815.98     99.76 o 
   4   2   4     6111.46     6191.79     66.06 o 
   5   2   4     1785.65     1788.68     25.86 o 
   6   2   4      332.44      336.35     13.16 o 
   7   2   4      387.07      384.87     14.82 o 
   8   2   4      145.13      137.50     17.73 o 
   9   2   4       39.74       27.41     16.78 o 
  -8   3   4       48.10       58.26     26.47 o 
  -7   3   4      164.52      174.65     26.79 o 
  -6   3   4      942.93      955.79     36.86 o 
  -5   3   4      524.22      508.74     27.75 o 
  -4   3   4     5138.22     5265.47    116.38 o 
  -3   3   4     8239.41     7842.33     89.92 o 
  -2   3   4     3198.60     3211.04     34.43 o 
  -1   3   4    10935.84    10971.30     92.69 o 
   0   3   4    10511.84    10303.47     58.13 o 
   1   3   4      954.72      955.95     17.01 o 
   2   3   4        2.06        5.14      1.91 o 
   3   3   4     2979.56     3069.25     43.54 o 
   4   3   4      756.95      784.99     20.88 o 
   5   3   4       20.53       11.63      4.80 o 
   6   3   4      306.55      298.35     16.59 o 
   7   3   4       28.80       23.67      4.31 o 
   8   3   4        5.17        1.03     18.23 o 
   9   3   4        0.29       -5.23     12.45 o 
  -7   4   4      215.39      229.15     43.71 o 
  -6   4   4     1269.33     1319.38     93.06 o 
  -5   4   4      757.82      784.49     36.11 o 
  -4   4   4     2393.94     2322.94     36.55 o 
  -3   4   4    10324.72    10190.13     86.57 o 
  -2   4   4     7170.56     7211.08     57.27 o 
  -1   4   4     2050.83     2072.85     26.48 o 
   0   4   4     5998.52     5992.38     55.60 o 
   1   4   4     2918.67     2991.52     37.73 o 
   2   4   4     2325.86     2558.03     31.81 o 
   3   4   4      690.61      685.41     15.05 o 
   4   4   4      141.41      164.49     11.48 o 
   5   4   4      118.77      120.18     11.73 o 
   6   4   4       16.85       18.65      5.40 o 
   7   4   4     1826.37     1675.66     60.36 o 
   8   4   4      975.43      953.65     58.33 o 
   9   4   4      197.00      161.45     47.20 o 
  -7   5   4      191.24      165.02     38.90 o 
  -6   5   4     1470.02     1649.96    109.68 o 
  -5   5   4      527.87      528.13     33.83 o 
  -4   5   4      374.42      374.28     22.88 o 
  -3   5   4     3691.31     3738.39     78.79 o 
  -2   5   4     3054.40     3095.21     43.90 o 
  -1   5   4      867.95      903.62     17.19 o 
   0   5   4      218.14      223.80     12.97 o 
   1   5   4      445.64      451.33     16.51 o 
   2   5   4        0.27        0.16      3.27 o 
   3   5   4       25.64       34.92      5.31 o 
   4   5   4      150.88      139.27      8.02 o 
   5   5   4      740.97      719.39     26.06 o 
   6   5   4      294.69      291.02     19.99 o 
   7   5   4     3084.65     3105.01     83.87 o 
   8   5   4     3919.96     4131.00    100.71 o 
   9   5   4     1032.58     1055.44     99.49 o 
  -6   6   4      566.88      640.03     59.64 o 
  -5   6   4      887.59      910.33     57.47 o 
  -4   6   4       18.14       13.87      4.54 o 
  -3   6   4       11.34       23.50      9.47 o 
  -2   6   4      895.75      878.57     17.52 o 
  -1   6   4       13.14       18.42      3.91 o 
   0   6   4      341.71      339.89     18.42 o 
   1   6   4     2272.39     2258.55     50.88 o 
   2   6   4     2062.74     2154.05     44.29 o 
   3   6   4      126.85      121.61     10.70 o 
   4   6   4      953.74      938.95     23.53 o 
   5   6   4     1284.97     1186.13     42.76 o 
   6   6   4       21.48       24.01      3.87 o 
   7   6   4     2194.99     2196.09     73.72 o 
   8   6   4     6713.10     6890.60    135.82 o 
   9   6   4     1421.97     1458.59    103.29 o 
  -5   7   4      256.48      283.51     34.42 o 
  -4   7   4       82.46      109.34     29.41 o 
  -3   7   4      750.02      692.07     49.29 o 
  -2   7   4      247.06      234.17     12.99 o 
  -1   7   4     1829.81     1801.72     40.63 o 
   0   7   4      328.92      324.77     14.79 o 
   1   7   4     3235.72     3331.36     67.43 o 
   2   7   4     4805.52     4709.25     70.36 o 
   3   7   4      205.87      184.70     17.41 o 
   4   7   4      158.39      156.78     13.29 o 
   5   7   4     2375.05     2387.92     77.23 o 
   6   7   4      958.66      949.61     28.75 o 
   7   7   4      536.32      500.80     41.22 o 
   8   7   4     1172.43     1220.61     59.93 o 
   9   7   4      921.19      931.58     54.15 o 
  -4   8   4       45.90      105.91     31.39 o 
  -3   8   4      301.93      319.23     29.81 o 
  -2   8   4       90.27       80.64     15.20 o 
  -1   8   4     2291.83     2242.23     53.53 o 
   0   8   4     2368.88     2352.00     74.85 o 
   1   8   4     3888.23     3975.47     64.92 o 
   2   8   4     8843.91     9003.09    167.85 o 
   3   8   4     3450.92     3471.89     48.20 o 
   4   8   4      389.20      400.09     27.42 o 
   5   8   4      902.89      880.76     33.69 o 
   6   8   4      612.45      585.82     21.88 o 
   7   8   4       49.56       51.71     15.34 o 
   8   8   4      380.11      382.90     49.61 o 
   9   8   4      290.00      242.63     29.67 o 
  -3   9   4       59.99       49.32     25.06 o 
  -2   9   4      260.71      230.72     27.23 o 
  -1   9   4     2390.59     2444.13     84.06 o 
   0   9   4     1691.62     1670.67     51.48 o 
   1   9   4     1224.99     1243.16     57.17 o 
   2   9   4     5526.77     5300.64    142.76 o 
   3   9   4     5836.94     5831.69    156.76 o 
   4   9   4     1544.34     1533.03     58.62 o 
   5   9   4     1805.54     1765.59     52.02 o 
   6   9   4      670.18      679.50     31.66 o 
   7   9   4      375.96      431.46     38.40 o 
   8   9   4      433.09      417.38     60.51 o 
   9   9   4        2.40       24.74     13.42 o 
  -2  10   4       10.46       -4.63      6.40 o 
  -1  10   4      602.58      603.34     45.34 o 
   0  10   4     1876.58     1944.63     79.43 o 
   1  10   4      759.08      664.84     45.27 o 
   2  10   4     2832.09     2715.95     88.63 o 
   3  10   4     3176.90     3031.82    142.19 o 
   4  10   4      953.62      940.13     49.88 o 
   5  10   4      139.28      160.29     23.75 o 
   6  10   4        3.71       -3.87      5.18 o 
   7  10   4        0.40       -2.20      8.39 o 
   8  10   4       31.97       48.63     21.43 o 
  -1  11   4       89.31       78.81     18.62 o 
   0  11   4      450.37      465.01     42.08 o 
   1  11   4      420.39      475.44     41.48 o 
   2  11   4      292.60      294.86     31.91 o 
   3  11   4        0.63       -9.04      9.04 o 
   4  11   4       55.22       45.27     13.76 o 
   5  11   4      159.32      145.55     29.57 o 
   6  11   4        3.12       14.58      9.66 o 
   7  11   4      466.39      428.75     51.10 o 
   1  12   4       88.85      124.87     38.28 o 
   2  12   4      156.94      159.61     25.93 o 
   3  12   4       54.38       26.87     12.83 o 
   4  12   4      636.81      631.02     54.99 o 
   5  12   4      287.86      238.91     28.24 o 
   6  12   4      286.52      240.63     32.39 o 
  -4 -10   5       19.52       25.78     10.52 o 
  -3 -10   5        8.07       22.05      9.42 o 
  -2 -10   5       55.58       66.60     14.64 o 
  -6  -9   5       84.36       88.00     20.73 o 
  -5  -9   5        0.20        0.47      6.67 o 
  -4  -9   5       29.91       30.42     10.35 o 
  -3  -9   5        2.78       -7.00      7.00 o 
  -2  -9   5      326.29      312.90     29.40 o 
  -1  -9   5     1498.51     1430.77     60.51 o 
   0  -9   5     1412.76     1484.97     80.18 o 
   1  -9   5     2116.78     2153.15     98.66 o 
  -7  -8   5      939.22      928.77     59.56 o 
  -6  -8   5      565.78      522.86     50.33 o 
  -5  -8   5      875.54      798.31     54.25 o 
  -4  -8   5      616.46      612.29     46.72 o 
  -3  -8   5       89.98      107.50     16.48 o 
  -2  -8   5     1209.81     1239.34     53.76 o 
  -1  -8   5      670.76      754.54     41.59 o 
   0  -8   5        3.99        2.50      5.76 o 
   1  -8   5     1716.95     1801.26     84.69 o 
   2  -8   5     2731.23     2694.85    105.85 o 
  -8  -7   5      233.24      217.89     31.69 o 
  -7  -7   5      997.73      815.21     51.08 o 
  -6  -7   5     1890.44     1965.18    159.74 o 
  -5  -7   5     2588.56     2878.46     96.12 o 
  -4  -7   5     2004.96     2007.07     44.62 o 
  -3  -7   5     1095.25     1023.00     30.29 o 
  -2  -7   5      301.74      304.22     25.22 o 
  -1  -7   5      154.59      158.39     18.23 o 
   0  -7   5      319.47      328.21     25.76 o 
   1  -7   5      692.21      709.70     32.47 o 
   2  -7   5     2611.53     2751.87    104.74 o 
   3  -7   5      486.82      483.68     34.30 o 
   4  -7   5        0.61        2.48      4.75 o 
  -8  -6   5      527.58      422.67     42.03 o 
  -7  -6   5     1624.47     1584.08     57.26 o 
  -6  -6   5     2313.36     2301.02     81.97 o 
  -5  -6   5     3470.08     3619.66    101.14 o 
  -4  -6   5     6807.83     6772.96     89.38 o 
  -3  -6   5      955.34      993.74     32.88 o 
  -2  -6   5       65.04       85.01     15.52 o 
  -1  -6   5     6199.49     6550.71    107.59 o 
   0  -6   5     1334.47     1315.97     49.24 o 
   1  -6   5       16.62       12.14      3.50 o 
   2  -6   5      218.41      212.48     21.53 o 
   3  -6   5        1.52       -5.69      6.18 o 
   4  -6   5      172.91      186.42     18.01 o 
   5  -6   5      120.73      125.37     22.63 o 
  -8  -5   5      145.84      147.73     24.62 o 
  -7  -5   5     3492.97     3318.27     78.29 o 
  -6  -5   5     2264.40     2248.48     77.17 o 
  -5  -5   5     1325.70     1424.86     59.80 o 
  -4  -5   5     5792.45     5882.64     85.22 o 
  -3  -5   5     1678.84     1708.35     54.40 o 
  -2  -5   5       74.75       62.30     13.05 o 
  -1  -5   5      124.64      113.25     13.62 o 
   0  -5   5      602.20      580.06     20.27 o 
   1  -5   5      275.15      258.64     13.97 o 
   2  -5   5       21.78       22.45      4.42 o 
   3  -5   5      303.92      313.88     24.69 o 
   4  -5   5      402.49      388.03     24.41 o 
   5  -5   5      485.61      480.94     28.04 o 
  -9  -4   5      204.23      257.16     25.92 o 
  -8  -4   5      217.32      176.46     26.49 o 
  -7  -4   5     1675.38     1742.83     53.08 o 
  -6  -4   5      755.21      792.38     40.96 o 
  -5  -4   5       51.31       67.12      8.60 o 
  -4  -4   5      525.45      490.10     24.79 o 
  -3  -4   5     1145.23     1146.70     38.02 o 
  -2  -4   5      458.68      461.62     25.11 o 
  -1  -4   5       69.83       81.19     10.51 o 
   0  -4   5       80.55       77.65      7.27 o 
   1  -4   5      314.83      303.34     13.51 o 
   2  -4   5      193.55      187.21     10.69 o 
   3  -4   5      947.93      962.01     31.18 o 
   4  -4   5     2453.89     2540.96     67.25 o 
   5  -4   5      989.40      983.29     44.18 o 
   6  -4   5     1729.60     1701.67     61.36 o 
  -9  -3   5      692.16      668.85     51.65 o 
  -8  -3   5       33.30       20.87      9.76 o 
  -7  -3   5      298.21      293.24     19.96 o 
  -6  -3   5     1400.14     1460.32     39.21 o 
  -5  -3   5        0.33        5.07      4.17 o 
  -4  -3   5      184.41      184.77     11.42 o 
  -3  -3   5     1170.87     1257.74     36.97 o 
  -2  -3   5     1729.23     1710.31     45.02 o 
  -1  -3   5      200.25      146.43     12.88 o 
   0  -3   5     1128.91     1100.62     30.61 o 
   1  -3   5     1291.92     1287.94     27.38 o 
   2  -3   5       13.50       12.63      2.65 o 
   3  -3   5      366.35      380.91     16.52 o 
   4  -3   5     2583.57     2635.93     64.42 o 
   5  -3   5      633.70      624.98     33.26 o 
   6  -3   5     1952.49     1925.99     61.92 o 
   7  -3   5     2733.89     2829.15     99.96 o 
  -9  -2   5      524.17      601.96     79.53 o 
  -8  -2   5        0.34       -7.66      7.66 o 
  -7  -2   5       21.10       29.70     11.93 o 
  -6  -2   5      674.62      680.11     22.36 o 
  -5  -2   5      247.31      248.99     12.21 o 
  -4  -2   5      167.95      163.54      9.39 o 
  -3  -2   5      832.15      787.08     20.49 o 
  -2  -2   5     4198.82     4073.50     50.98 o 
  -1  -2   5     6711.65     7087.23    183.01 o 
   0  -2   5     7031.18     7279.68    138.98 o 
   1  -2   5     7517.71     7582.84     99.96 o 
   2  -2   5      306.18      320.00     13.70 o 
   3  -2   5       12.37       18.83      3.14 o 
   4  -2   5     1348.62     1422.42     41.27 o 
   5  -2   5     1746.46     1738.68     39.13 o 
   6  -2   5      158.42      166.04     15.18 o 
   7  -2   5      607.09      627.41     31.81 o 
  -9  -1   5      265.09      250.59     51.39 o 
  -8  -1   5      102.54      119.04     20.70 o 
  -7  -1   5      179.91      173.98     17.01 o 
  -6  -1   5       19.87       24.41      2.79 o 
  -5  -1   5      409.25      414.58     12.06 o 
  -4  -1   5      582.30      591.50     23.16 o 
  -3  -1   5     3742.78     3601.03     56.68 o 
  -2  -1   5    17362.54    17471.74    122.31 o 
  -1  -1   5     8204.80     8167.22    151.54 o 
   0  -1   5     6161.34     6465.93     96.86 o 
   1  -1   5    12727.18    12838.10     91.44 o 
   2  -1   5     3841.60     3846.76     41.09 o 
   3  -1   5      234.77      232.84     11.11 o 
   4  -1   5     2182.48     2092.73     67.80 o 
   5  -1   5     3639.85     3620.37     67.37 o 
   6  -1   5      219.78      220.54     17.47 o 
   7  -1   5      110.38      118.86     13.69 o 
   8  -1   5       27.48       43.60     11.48 o 
  -8   0   5     2085.92     2188.75     92.63 o 
  -7   0   5      645.25      645.92     26.77 o 
  -6   0   5       90.31       77.12      7.66 o 
  -5   0   5      835.45      802.48     25.32 o 
  -4   0   5      587.27      608.87     14.98 o 
  -3   0   5      696.37      705.60     16.24 o 
  -2   0   5    10115.04    10106.70     74.84 o 
  -1   0   5    22922.27    22792.61    219.30 o 
   0   0   5     4969.60     4851.17     48.04 o 
   1   0   5     8862.98     8803.54     93.05 o 
   2   0   5     7791.62     7842.08     54.47 o 
   3   0   5     1215.36     1258.30     21.65 o 
   4   0   5      467.79      492.85     16.23 o 
   5   0   5      414.41      387.01      9.32 o 
   6   0   5        1.95        5.47      3.46 o 
   7   0   5        0.85        4.51      3.92 o 
   8   0   5      252.21      237.10     32.37 o 
  -8   1   5     1721.00     1884.35    169.09 o 
  -7   1   5     1387.23     1488.22     52.18 o 
  -6   1   5      163.62      166.17      9.65 o 
  -5   1   5     1696.32     1702.58     29.60 o 
  -4   1   5     3219.24     3177.12     68.35 o 
  -3   1   5      131.47      146.35      6.69 o 
  -2   1   5     3658.56     3662.01     29.97 o 
  -1   1   5     9018.59     8883.25     48.96 o 
   0   1   5      916.80      878.21     20.25 o 
   1   1   5      142.44      108.67      7.78 o 
   2   1   5     1278.66     1260.51     22.78 o 
   3   1   5      211.40      218.94      9.22 o 
   4   1   5      410.50      427.59     16.55 o 
   5   1   5      276.80      280.01     15.27 o 
   6   1   5     1103.34     1082.49     38.22 o 
   7   1   5       21.62       17.88      7.10 o 
   8   1   5      152.71      197.26     22.00 o 
   9   1   5     1151.78     1199.79     56.77 o 
  -8   2   5     2123.87     2289.68     99.37 o 
  -7   2   5     2161.36     2282.53     91.16 o 
  -6   2   5      609.47      623.15     31.91 o 
  -5   2   5     1835.50     1847.99     45.46 o 
  -4   2   5     3120.83     3201.88     54.90 o 
  -3   2   5      139.02      122.86      7.87 o 
  -2   2   5       17.16       17.95      2.50 o 
  -1   2   5     2320.67     2253.42     24.16 o 
   0   2   5      184.60      190.58      8.92 o 
   1   2   5        1.91        2.04      2.13 o 
   2   2   5      629.48      646.67     21.33 o 
   3   2   5     1463.70     1424.70     22.40 o 
   4   2   5      292.23      311.93     11.33 o 
   5   2   5      148.33      148.28      8.53 o 
   6   2   5       90.61      107.53      8.35 o 
   7   2   5       29.77       26.12      7.58 o 
   8   2   5      125.81      121.64     17.16 o 
   9   2   5     2128.07     2107.01    117.29 o 
  -7   3   5     2673.13     2821.11    105.09 o 
  -6   3   5     1276.58     1270.98     45.13 o 
  -5   3   5      275.04      290.52     20.72 o 
  -4   3   5     2718.92     2707.00     57.94 o 
  -3   3   5     1071.94     1083.70     22.97 o 
  -2   3   5       33.08       22.36      3.52 o 
  -1   3   5      362.22      376.75      9.67 o 
   0   3   5      914.39      985.03     18.51 o 
   1   3   5      102.40      106.17      7.06 o 
   2   3   5     2365.58     2349.49     34.30 o 
   3   3   5     6259.41     6148.52     92.88 o 
   4   3   5     3450.92     3506.41     52.05 o 
   5   3   5      446.79      454.71     19.15 o 
   6   3   5     2670.23     2607.82     56.79 o 
   7   3   5      678.43      646.14     26.65 o 
   8   3   5       41.53       21.94     10.56 o 
   9   3   5      522.61      541.15     46.52 o 
  -7   4   5     1479.54     1545.68    108.58 o 
  -6   4   5      749.08      826.73     73.26 o 
  -5   4   5       30.98       20.26     13.23 o 
  -4   4   5        1.88        1.57      3.45 o 
  -3   4   5        3.58        4.32      2.85 o 
  -2   4   5      308.25      351.77     14.95 o 
  -1   4   5      681.93      747.89     15.71 o 
   0   4   5     2285.89     2315.55     29.04 o 
   1   4   5     3260.41     3340.30     41.00 o 
   2   4   5     1316.29     1289.28     53.06 o 
   3   4   5    12348.26    12191.81    171.58 o 
   4   4   5    12009.46    12356.40    119.17 o 
   5   4   5     1899.87     1870.06     47.17 o 
   6   4   5     1730.63     1773.57     47.97 o 
   7   4   5     2437.64     2307.35     99.95 o 
   8   4   5      104.55       96.91     14.04 o 
   9   4   5      188.42      208.67     29.15 o 
  -6   5   5        0.68       -3.14     11.97 o 
  -5   5   5      250.47      278.26     23.36 o 
  -4   5   5      805.42      793.96     26.70 o 
  -3   5   5     1432.66     1445.02     29.65 o 
  -2   5   5      233.82      242.90     13.83 o 
  -1   5   5        8.30        3.93      1.73 o 
   0   5   5     1258.75      878.70    248.36 o 
   1   5   5     5855.27     5833.66     70.71 o 
   2   5   5     2369.33     2436.40     36.50 o 
   3   5   5     9809.20    10149.28    103.08 o 
   4   5   5    18907.02    19386.81    187.36 o 
   5   5   5     2271.16     2167.09     45.84 o 
   6   5   5      954.91     1015.98     47.49 o 
   7   5   5     1547.44     1601.59     62.20 o 
   8   5   5      641.79      672.04     41.78 o 
   9   5   5      535.86      438.58     42.60 o 
  -6   6   5      187.84      208.11     43.23 o 
  -5   6   5     1366.41     1475.50     74.96 o 
  -4   6   5      984.59      982.27     32.73 o 
  -3   6   5     2803.98     2827.70     72.88 o 
  -2   6   5     6416.53     6454.80     91.05 o 
  -1   6   5      163.51      175.93      8.98 o 
   0   6   5      356.70      384.31     16.35 o 
   1   6   5     3780.01     4025.95     52.30 o 
   2   6   5      207.21      217.82     14.63 o 
   3   6   5     1073.86     1070.61     34.69 o 
   4   6   5     2719.12     2615.52     43.35 o 
   5   6   5     2982.52     2985.40     83.44 o 
   6   6   5     2148.98     2259.45    100.21 o 
   7   6   5      532.14      549.88     38.06 o 
   8   6   5      143.78      141.42     20.86 o 
   9   6   5        8.51        4.67      6.09 o 
  -5   7   5     2314.36     2385.50     97.67 o 
  -4   7   5     1257.11     1092.35     89.56 o 
  -3   7   5     2266.42     2211.99     70.09 o 
  -2   7   5     2208.73     2049.07     39.23 o 
  -1   7   5      589.99      604.10     17.11 o 
   0   7   5     1385.41     1414.94     33.58 o 
   1   7   5     1901.00     1923.93     35.04 o 
   2   7   5     2003.09     2049.85     45.56 o 
   3   7   5      523.25      550.45     24.77 o 
   4   7   5      814.87      816.67     36.48 o 
   5   7   5      515.94      524.18     20.84 o 
   6   7   5        0.98       -7.59     11.74 o 
   7   7   5        2.16       -0.26      5.37 o 
   8   7   5      412.78      390.05     34.58 o 
   9   7   5      287.54      280.08     30.42 o 
  -4   8   5     1229.06     1428.04    108.01 o 
  -3   8   5      817.98      891.78     48.22 o 
  -2   8   5     6428.27     6429.13    128.48 o 
  -1   8   5     8590.92     8496.58     84.66 o 
   0   8   5      144.44      132.16     11.31 o 
   1   8   5      202.48      195.20     15.30 o 
   2   8   5      710.61      722.67     21.90 o 
   3   8   5       80.39       95.43      8.72 o 
   4   8   5      278.08      240.71     17.71 o 
   5   8   5       52.52       67.44      9.36 o 
   6   8   5      189.23      166.86     12.47 o 
   7   8   5        5.45       35.80     14.90 o 
   8   8   5      942.76      895.32     54.29 o 
   9   8   5      583.94      638.34     47.31 o 
  -3   9   5      452.49      390.99     34.81 o 
  -2   9   5     1486.71     1586.56     68.70 o 
  -1   9   5      497.60      511.95     26.83 o 
   0   9   5      156.57      197.61     24.27 o 
   1   9   5      502.01      483.56     25.10 o 
   2   9   5       51.50       43.39      7.39 o 
   3   9   5      256.18      220.53     12.85 o 
   4   9   5      837.60      766.92     30.79 o 
   5   9   5      757.30      732.82     32.56 o 
   6   9   5     2313.89     2329.36     54.37 o 
   7   9   5      467.53      454.26     39.45 o 
   8   9   5     1890.17     1839.20    155.19 o 
   9   9   5     2540.77     2540.17    160.11 o 
  -2  10   5        6.59      -10.90     10.90 o 
  -1  10   5       19.00        8.21      7.49 o 
   0  10   5       64.81       89.95     20.09 o 
   1  10   5       11.91       45.56     13.52 o 
   2  10   5      152.43      145.27     21.67 o 
   3  10   5      696.19      663.43     42.83 o 
   4  10   5       59.84       36.64     11.73 o 
   5  10   5      261.79      252.14     20.94 o 
   6  10   5     1684.60     1850.86     79.26 o 
   7  10   5     1796.95     1869.18     82.46 o 
   8  10   5     1336.16     1390.21     73.46 o 
  -1  11   5      402.74      355.11     38.98 o 
   0  11   5     2272.79     2193.07     89.61 o 
   1  11   5      645.23      645.00     47.47 o 
   2  11   5      439.58      441.88     38.10 o 
   3  11   5     1410.24     1350.22     65.06 o 
   4  11   5      205.19      200.86     20.49 o 
   5  11   5        1.86       -5.37      5.37 o 
   6  11   5     1128.68     1179.97     66.39 o 
   7  11   5     1072.89     1125.97     67.06 o 
   8  11   5      544.99      600.56     50.11 o 
   1  12   5     1413.45     1385.75     74.49 o 
   2  12   5      814.62      855.32     57.26 o 
   3  12   5     1683.70     1556.70     75.03 o 
   4  12   5     1078.27     1103.10     66.97 o 
   5  12   5       85.66       89.61     14.67 o 
   6  12   5      136.07      149.72     25.83 o 
  -5  -9   6      439.81      424.22     42.99 o 
  -4  -9   6      539.75      525.64     39.28 o 
  -3  -9   6     2392.33     2568.35     85.03 o 
  -2  -9   6     2323.38     2422.95     81.73 o 
  -1  -9   6      392.44      393.06     34.20 o 
   0  -9   6       78.07       58.01     18.02 o 
  -7  -8   6      106.16      108.28     17.13 o 
  -6  -8   6      706.77      712.26     53.25 o 
  -5  -8   6     1339.62     1334.11     71.96 o 
  -4  -8   6      278.14      349.15     36.78 o 
  -3  -8   6      233.45      253.53     31.30 o 
  -2  -8   6     1354.80     1474.28     60.54 o 
  -1  -8   6       20.73        8.69      6.12 o 
   0  -8   6      673.38      623.10     38.57 o 
   1  -8   6       15.98       23.07     17.24 o 
   2  -8   6       61.08       56.03     16.94 o 
  -7  -7   6      248.05      160.11     23.70 o 
  -6  -7   6        4.08       18.73      7.40 o 
  -5  -7   6     1263.52     1363.76    170.35 o 
  -4  -7   6      324.07      295.80     77.84 o 
  -3  -7   6        7.40        5.47      3.57 o 
  -2  -7   6      208.25      199.95     26.01 o 
  -1  -7   6        0.55        1.55      6.27 o 
   0  -7   6      441.12      436.48     26.89 o 
   1  -7   6      130.66      137.66     15.04 o 
   2  -7   6      456.93      411.28     32.57 o 
   3  -7   6      162.01      137.25     16.37 o 
  -8  -6   6      916.25      986.84     64.77 o 
  -7  -6   6      259.55      277.24     29.69 o 
  -6  -6   6       41.15       31.77      9.31 o 
  -5  -6   6     1128.37     1159.94     83.56 o 
  -4  -6   6      922.34      844.98     34.06 o 
  -3  -6   6        5.00        0.88      7.80 o 
  -2  -6   6      269.05      285.81     28.66 o 
  -1  -6   6     2648.86     2725.89     71.58 o 
   0  -6   6     1420.60     1440.73     35.86 o 
   1  -6   6     1035.27     1084.68     39.34 o 
   2  -6   6     3134.24     3276.34     68.67 o 
   3  -6   6     1026.82      981.96     42.62 o 
   4  -6   6      123.73      107.47     14.34 o 
  -8  -5   6      178.32      150.11     25.63 o 
  -7  -5   6       25.57       20.84     10.96 o 
  -6  -5   6      353.45      360.80     24.54 o 
  -5  -5   6      142.12      142.82     16.21 o 
  -4  -5   6       75.84       26.62     20.14 o 
  -3  -5   6       90.49       86.52     11.06 o 
  -2  -5   6      322.61      358.62     30.40 o 
  -1  -5   6     1087.34     1210.47     54.30 o 
   0  -5   6     3403.05     3379.85     53.57 o 
   1  -5   6     5190.61     5055.84     64.66 o 
   2  -5   6     4728.77     4647.15     92.00 o 
   3  -5   6     4539.99     4700.24    157.81 o 
   4  -5   6      261.79      256.59     20.73 o 
   5  -5   6       83.92       92.28     13.14 o 
  -8  -4   6      392.72      435.78     41.82 o 
  -7  -4   6      204.45      212.88     19.58 o 
  -6  -4   6      948.16      932.78     33.85 o 
  -5  -4   6     1565.18     1524.43     35.73 o 
  -4  -4   6      510.46      507.30     22.19 o 
  -3  -4   6      689.59      743.85     41.55 o 
  -2  -4   6      277.28      331.29     27.40 o 
  -1  -4   6     1864.98     1888.18     62.40 o 
   0  -4   6     6911.79     6612.19    103.85 o 
   1  -4   6     1332.36     1282.83     27.58 o 
   2  -4   6     2327.23     2283.84     64.40 o 
   3  -4   6     5048.75     5104.24     69.26 o 
   4  -4   6      613.60      612.73     34.40 o 
   5  -4   6       41.52       12.85      7.37 o 
   6  -4   6      654.07      693.91     40.57 o 
  -8  -3   6      366.31      395.72     39.03 o 
  -7  -3   6     1720.55     1708.19     50.17 o 
  -6  -3   6     4465.94     4348.37     86.92 o 
  -5  -3   6     1402.93     1453.74     34.02 o 
  -4  -3   6     1294.15     1289.40     33.56 o 
  -3  -3   6     3289.64     3153.54     55.57 o 
  -2  -3   6       63.53       82.46      7.39 o 
  -1  -3   6       22.93       34.68      9.09 o 
   0  -3   6     3526.05     3160.70    165.25 o 
   1  -3   6     3314.61     3151.48     63.07 o 
   2  -3   6      248.30      233.53     14.21 o 
   3  -3   6     1663.82     1686.17     37.72 o 
   4  -3   6      788.91      789.24     40.34 o 
   5  -3   6        2.81        3.86      5.23 o 
   6  -3   6        6.31       11.01      9.31 o 
   7  -3   6        1.31        4.68      6.40 o 
  -8  -2   6      345.82      364.42     36.92 o 
  -7  -2   6     1920.84     1860.00     97.92 o 
  -6  -2   6     4548.40     4622.12     69.20 o 
  -5  -2   6     3059.35     3078.66     44.12 o 
  -4  -2   6     1996.70     1987.01     40.94 o 
  -3  -2   6     6315.94     6358.24     65.56 o 
  -2  -2   6     1920.75     1882.79     36.15 o 
  -1  -2   6      110.63      134.39      7.87 o 
   0  -2   6     6243.54     6514.67    138.29 o 
   1  -2   6     3781.08     3961.36     68.47 o 
   2  -2   6       38.84       19.14      7.96 o 
   3  -2   6       43.36       57.04      6.93 o 
   4  -2   6      446.57      429.01     17.86 o 
   5  -2   6       49.05       51.26      8.37 o 
   6  -2   6       48.29       41.98      8.37 o 
   7  -2   6      206.92      207.40     18.75 o 
  -8  -1   6      820.45      819.41     53.48 o 
  -7  -1   6      335.73      329.41     23.67 o 
  -6  -1   6     5521.49     5544.65     68.84 o 
  -5  -1   6     5224.53     5108.55     47.50 o 
  -4  -1   6     1151.94     1116.47     23.99 o 
  -3  -1   6     5129.86     5140.84     52.80 o 
  -2  -1   6     3733.62     3750.49     40.83 o 
  -1  -1   6     1894.11     2098.93     56.33 o 
   0  -1   6      235.72      236.38     15.04 o 
   1  -1   6        3.02        1.55      2.18 o 
   2  -1   6        1.82       14.71      3.01 o 
   3  -1   6      306.40      303.42     11.98 o 
   4  -1   6      740.87      702.30     19.63 o 
   5  -1   6      552.20      589.40     25.50 o 
   6  -1   6      631.46      638.05     28.79 o 
   7  -1   6     1482.60     1449.72     46.65 o 
   8  -1   6      751.98      717.54     43.05 o 
  -8   0   6      522.51      546.36     35.22 o 
  -7   0   6     1028.99     1055.15     45.34 o 
  -6   0   6     2014.12     1957.91     37.70 o 
  -5   0   6      983.17      957.50     21.67 o 
  -4   0   6      140.73      152.85      8.11 o 
  -3   0   6       78.89       92.01      6.29 o 
  -2   0   6      684.20      673.47     16.21 o 
  -1   0   6       33.96       26.29      3.57 o 
   0   0   6        0.11        4.58      2.20 o 
   1   0   6      640.45      671.81     20.14 o 
   2   0   6      208.96      214.91      9.48 o 
   3   0   6      461.94      487.72     15.63 o 
   4   0   6     1310.28     1273.37     26.37 o 
   5   0   6    10118.27     9711.12    181.01 o 
   6   0   6     5316.22     5501.70     79.58 o 
   7   0   6      939.60      978.64     36.32 o 
   8   0   6     1954.21     2063.60     71.55 o 
  -8   1   6     1500.03     1454.33     76.99 o 
  -7   1   6        1.13        3.55      6.14 o 
  -6   1   6      540.16      501.33     20.71 o 
  -5   1   6     1908.69     1931.34     36.27 o 
  -4   1   6      288.91      276.39     10.66 o 
  -3   1   6      631.63      622.34     15.63 o 
  -2   1   6      807.18      754.21     14.62 o 
  -1   1   6     3914.17     3963.56     30.71 o 
   0   1   6     1196.85     1237.48     20.39 o 
   1   1   6      812.54      800.18     18.98 o 
   2   1   6     5084.39     5181.27     56.87 o 
   3   1   6      340.63      358.86     13.57 o 
   4   1   6     1296.94     1383.30     28.68 o 
   5   1   6     7994.42     8040.98     74.03 o 
   6   1   6     1239.45     1261.18     25.65 o 
   7   1   6      759.54      751.68     29.85 o 
   8   1   6     1979.29     1902.28     67.56 o 
  -8   2   6      636.32      630.63     52.35 o 
  -7   2   6       59.37       66.89     11.85 o 
  -6   2   6      339.40      328.76     24.26 o 
  -5   2   6      214.87      234.77     16.94 o 
  -4   2   6      855.92      819.75     15.51 o 
  -3   2   6     1948.63     1898.78     25.44 o 
  -2   2   6     6908.86     7108.32     66.13 o 
  -1   2   6    15359.63    15085.88    117.70 o 
   0   2   6      295.74      233.28     12.44 o 
   1   2   6      233.32      268.79     14.58 o 
   2   2   6     2715.63     2642.18     45.22 o 
   3   2   6      521.69      535.45     19.61 o 
   4   2   6       39.92       40.34      4.19 o 
   5   2   6     2814.34     2845.43     43.06 o 
   6   2   6     7142.00     7098.64    120.01 o 
   7   2   6      729.78      775.92     39.33 o 
   8   2   6       28.74       25.96     10.29 o 
   9   2   6      412.82      405.65     41.42 o 
  -7   3   6       65.88       54.11     21.30 o 
  -6   3   6       95.26       71.22     13.62 o 
  -5   3   6        2.93       -4.07      5.06 o 
  -4   3   6     1337.70     1307.55     31.19 o 
  -3   3   6     1884.18     1892.28     31.40 o 
  -2   3   6     3022.97     2864.72     61.56 o 
  -1   3   6     8342.16     7947.43     75.48 o 
   0   3   6    12608.68    12545.50     91.41 o 
   1   3   6     5050.32     5169.63     52.40 o 
   2   3   6     3450.88     3362.18     41.47 o 
   3   3   6     4547.61     4467.05     65.59 o 
   4   3   6      113.75      121.44     12.22 o 
   5   3   6      656.28      679.10     29.18 o 
   6   3   6      639.40      642.12     29.79 o 
   7   3   6       68.85       55.96     10.42 o 
   8   3   6      494.96      462.00     40.56 o 
   9   3   6        1.65      -14.30     14.30 o 
  -7   4   6      650.58      610.74     68.56 o 
  -6   4   6      121.58      151.79     32.29 o 
  -5   4   6        1.91       -0.43      5.56 o 
  -4   4   6     1482.93     1428.84     27.58 o 
  -3   4   6     5157.57     5196.51     56.94 o 
  -2   4   6     2481.57     2489.97     41.96 o 
  -1   4   6     8461.60     8304.43     78.88 o 
   0   4   6    16914.23    16285.62     96.28 o 
   1   4   6     2161.99     2046.39     47.14 o 
   2   4   6     2118.83     2130.66     34.44 o 
   3   4   6     4261.87     4270.24    104.66 o 
   4   4   6     2398.24     2506.99     55.20 o 
   5   4   6      490.86      523.91     26.12 o 
   6   4   6       18.41       22.18      9.03 o 
   7   4   6        0.04       -2.35      5.60 o 
   8   4   6        5.16        7.37      5.36 o 
   9   4   6      193.61      195.52     28.50 o 
  -6   5   6      678.51      677.63     69.24 o 
  -5   5   6      134.44      108.62     15.66 o 
  -4   5   6      736.39      769.08     24.74 o 
  -3   5   6     3289.76     3235.71     45.56 o 
  -2   5   6     1245.05     1243.40     31.75 o 
  -1   5   6     1755.02     1785.50     27.73 o 
   0   5   6     6509.34     6465.30     68.05 o 
   1   5   6     3613.86     3747.02     48.88 o 
   2   5   6      264.71      253.98     12.06 o 
   3   5   6      509.26      496.41     18.33 o 
   4   5   6        1.83        2.51      4.35 o 
   5   5   6       23.02       15.11      6.38 o 
   6   5   6       92.22       89.62     15.41 o 
   7   5   6      879.12      849.02     46.90 o 
   8   5   6      289.31      262.14     27.01 o 
   9   5   6      225.32      214.63     31.04 o 
  -6   6   6     2538.33     2741.90    146.65 o 
  -5   6   6      543.57      510.57     59.99 o 
  -4   6   6       99.33       96.04     10.59 o 
  -3   6   6     2014.74     2057.56     45.25 o 
  -2   6   6      300.80      293.65     20.05 o 
  -1   6   6       37.89       33.08      4.98 o 
   0   6   6     1042.65     1009.79     24.70 o 
   1   6   6        0.41       -0.50      2.22 o 
   2   6   6      157.50      154.53     11.04 o 
   3   6   6      357.14      354.44     14.59 o 
   4   6   6     1453.23     1529.22     56.52 o 
   5   6   6        6.09       -0.45      7.79 o 
   6   6   6        8.58        0.59      6.69 o 
   7   6   6      560.27      552.87     38.87 o 
   8   6   6      660.01      730.52     46.54 o 
   9   6   6      516.80      555.14     42.12 o 
  -5   7   6      661.88      819.75     79.94 o 
  -4   7   6       52.84       52.41     11.98 o 
  -3   7   6      224.58      225.05     22.79 o 
  -2   7   6      446.93      448.37     22.38 o 
  -1   7   6     1378.48     1384.26     25.34 o 
   0   7   6       26.41       29.20      5.36 o 
   1   7   6     1888.01     1918.48     35.78 o 
   2   7   6     1073.03     1090.46     35.47 o 
   3   7   6      652.93      700.90     23.06 o 
   4   7   6     2538.90     2583.74     49.46 o 
   5   7   6     1862.50     1923.39    115.02 o 
   6   7   6       60.49       50.58     12.71 o 
   7   7   6      447.60      503.24     46.03 o 
   8   7   6     2001.76     2040.60    132.23 o 
   9   7   6      359.22      357.84     35.42 o 
  -4   8   6      132.78      162.63     37.98 o 
  -3   8   6       22.63       23.60      9.58 o 
  -2   8   6      174.05      192.38     23.27 o 
  -1   8   6       99.39       94.75      8.36 o 
   0   8   6      147.98      147.14     11.88 o 
   1   8   6     1432.62     1422.21     36.20 o 
   2   8   6     6749.66     6689.31     68.87 o 
   3   8   6     2216.08     2222.48     73.34 o 
   4   8   6     3723.70     3942.37     69.18 o 
   5   8   6     4755.11     4897.11     77.89 o 
   6   8   6      473.19      489.68     37.81 o 
   7   8   6       79.90       69.04     16.44 o 
   8   8   6      539.94      546.61     43.09 o 
   9   8   6      196.55      206.80     33.14 o 
  -3   9   6        0.26       -4.83      9.46 o 
  -2   9   6       74.04       85.58     28.06 o 
  -1   9   6      632.30      619.88     40.66 o 
   0   9   6      159.18      161.16     13.08 o 
   1   9   6     1151.12     1196.70     34.73 o 
   2   9   6     3783.26     3845.40     59.98 o 
   3   9   6     1891.35     1914.34     48.22 o 
   4   9   6     2378.91     2351.73     58.65 o 
   5   9   6     5537.09     5377.39    109.21 o 
   6   9   6     2362.91     2480.18     88.49 o 
   7   9   6      812.01      891.17     54.87 o 
   8   9   6      551.79      601.67     59.96 o 
   9   9   6      331.86      312.51     34.93 o 
  -2  10   6      227.91      218.28     28.15 o 
  -1  10   6     1379.28     1300.78     72.10 o 
   0  10   6      188.06      208.89     21.16 o 
   1  10   6       53.30       66.40     11.13 o 
   2  10   6     2521.14     2461.90     49.13 o 
   3  10   6     2595.71     2553.79     50.09 o 
   4  10   6     2188.30     2173.91     76.19 o 
   5  10   6     2571.76     2586.65     64.58 o 
   6  10   6     1113.51     1115.37     77.90 o 
   7  10   6      125.28      131.58     23.23 o 
   8  10   6      128.71      137.82     24.97 o 
  -1  11   6     1847.76     1785.99     81.65 o 
   0  11   6      533.53      474.90     49.50 o 
   1  11   6       23.16       16.30      8.56 o 
   2  11   6      297.77      312.31     25.44 o 
   3  11   6     1023.22      984.21     44.31 o 
   4  11   6      300.72      313.45     24.86 o 
   5  11   6       70.74       75.20     12.61 o 
   6  11   6        8.86        2.34      9.69 o 
   7  11   6       27.45       10.47      7.55 o 
   1  12   6      242.87      220.64     30.67 o 
   2  12   6      158.85      183.10     21.20 o 
   3  12   6      122.36      129.94     17.93 o 
   4  12   6       49.37       60.05     12.45 o 
   5  12   6       84.36       87.36     19.56 o 
   6  12   6      209.64      291.26     43.48 o 
  -4  -9   7      285.42      296.43     51.57 o 
  -3  -9   7       36.07       51.86     13.59 o 
  -2  -9   7       31.21       38.22     13.71 o 
  -1  -9   7        0.71      -10.08     10.08 o 
  -6  -8   7      107.71      144.43     24.47 o 
  -5  -8   7      330.29      298.50     35.59 o 
  -4  -8   7      665.99      631.97     50.73 o 
  -3  -8   7      533.58      532.79     46.39 o 
  -2  -8   7      362.80      353.15     30.99 o 
  -1  -8   7      201.43      223.53     24.78 o 
   0  -8   7      321.04      279.53     27.34 o 
   1  -8   7      494.45      501.29     48.01 o 
  -7  -7   7      239.26      247.65     24.94 o 
  -6  -7   7      248.16      233.56     23.79 o 
  -5  -7   7      772.64      840.58     56.13 o 
  -4  -7   7     2229.36     2266.65     90.56 o 
  -3  -7   7     1348.88     1375.43     69.85 o 
  -2  -7   7     1691.65     1681.04     76.28 o 
  -1  -7   7     1505.14     1486.21     59.17 o 
   0  -7   7        5.11       -1.16      4.74 o 
   1  -7   7       87.95      103.92     13.84 o 
   2  -7   7     1353.44     1339.01     60.53 o 
   3  -7   7      222.66      219.99     21.63 o 
  -7  -6   7      128.68      131.90     21.40 o 
  -6  -6   7      372.74      384.56     23.31 o 
  -5  -6   7     1985.68     1944.03     61.68 o 
  -4  -6   7     3669.32     3680.44    109.23 o 
  -3  -6   7     2091.42     2018.48     80.08 o 
  -2  -6   7     4359.55     4537.66    118.69 o 
  -1  -6   7     2435.08     2491.74     71.54 o 
   0  -6   7       63.57       39.32     15.18 o 
   1  -6   7     1761.92     1748.09     54.43 o 
   2  -6   7     1907.89     2022.59     54.94 o 
   3  -6   7       98.68      103.09     14.14 o 
   4  -6   7        0.43       -3.62      6.83 o 
  -8  -5   7      237.44      211.76     30.81 o 
  -7  -5   7      260.35      285.41     29.04 o 
  -6  -5   7       98.07      112.47     12.80 o 
  -5  -5   7     2862.97     2646.53     62.71 o 
  -4  -5   7     5373.06     5302.05     94.12 o 
  -3  -5   7     1703.66     1808.88     72.10 o 
  -2  -5   7     2112.35     2199.57     78.11 o 
  -1  -5   7     3932.53     4070.53    104.30 o 
   0  -5   7      812.48      752.56     35.62 o 
   1  -5   7      209.22      207.90     19.65 o 
   2  -5   7      701.13      792.14     36.77 o 
   3  -5   7      786.37      857.23     42.50 o 
   4  -5   7       20.99       20.54      8.23 o 
   5  -5   7       72.77       61.82     10.78 o 
  -8  -4   7      451.81      464.04     67.36 o 
  -7  -4   7      918.76      904.43     41.26 o 
  -6  -4   7      596.29      569.00     40.80 o 
  -5  -4   7      472.29      436.54     19.75 o 
  -4  -4   7     2336.42     2386.72     48.93 o 
  -3  -4   7     1080.28     1085.99     43.80 o 
  -2  -4   7        1.38       -0.43      3.32 o 
  -1  -4   7      985.27      942.66     50.35 o 
   0  -4   7       24.26       10.23     17.12 o 
   1  -4   7        0.29        3.46      3.87 o 
   2  -4   7      166.57      156.38     12.81 o 
   3  -4   7      129.42      141.81     15.07 o 
   4  -4   7       44.61       30.39     12.57 o 
   5  -4   7       99.17      104.84     15.80 o 
   6  -4   7     1294.23     1210.56     54.69 o 
  -8  -3   7      231.55      263.63     34.11 o 
  -7  -3   7     1586.03     1538.64     58.07 o 
  -6  -3   7      707.63      711.76     29.74 o 
  -5  -3   7        7.49        7.99      6.50 o 
  -4  -3   7     1720.95     1730.28     35.38 o 
  -3  -3   7      671.76      617.26     23.95 o 
  -2  -3   7      214.28      200.53     23.57 o 
  -1  -3   7     1124.96     1086.31     45.16 o 
   0  -3   7      447.71      409.11     23.42 o 
   1  -3   7      165.27      159.92     14.20 o 
   2  -3   7      207.99      215.88     14.24 o 
   3  -3   7      421.06      420.35     20.45 o 
   4  -3   7      150.08      150.80     10.85 o 
   5  -3   7       21.22       13.81      6.63 o 
   6  -3   7      605.92      643.67     38.32 o 
  -8  -2   7       39.79       23.50     16.51 o 
  -7  -2   7      724.20      701.77     39.37 o 
  -6  -2   7      833.04      832.72     30.79 o 
  -5  -2   7       67.66       67.05      7.57 o 
  -4  -2   7      289.27      301.72     14.78 o 
  -3  -2   7     1075.54     1069.81     27.07 o 
  -2  -2   7       44.77       47.84      6.18 o 
  -1  -2   7      487.45      429.24     12.38 o 
   0  -2   7     2786.51     2739.00     57.22 o 
   1  -2   7     5740.88     5832.08     88.35 o 
   2  -2   7     1748.32     1805.64     46.95 o 
   3  -2   7     1838.07     1861.77     40.48 o 
   4  -2   7     1734.74     1702.09     36.54 o 
   5  -2   7        2.25        5.18      4.29 o 
   6  -2   7       19.29       28.78      6.98 o 
   7  -2   7     1969.58     1791.42     65.47 o 
  -8  -1   7        5.43       -3.17      7.75 o 
  -7  -1   7       92.32       81.39     13.80 o 
  -6  -1   7      663.02      703.63     25.71 o 
  -5  -1   7       18.05       22.77      4.35 o 
  -4  -1   7        3.59        1.57      2.05 o 
  -3  -1   7      129.20      139.65      9.71 o 
  -2  -1   7     1434.98     1433.32     25.98 o 
  -1  -1   7     2504.01     2567.46     46.44 o 
   0  -1   7     7771.03     7588.32     64.07 o 
   1  -1   7    10434.15    10518.71     91.83 o 
   2  -1   7     3589.39     3647.34     47.72 o 
   3  -1   7     2180.09     2207.19     39.44 o 
   4  -1   7     3879.55     3979.07     56.08 o 
   5  -1   7       72.20       73.34      4.27 o 
   6  -1   7      144.37      156.02     15.50 o 
   7  -1   7     1715.77     1631.46     50.22 o 
  -8   0   7       92.56       88.57     18.03 o 
  -7   0   7     1216.24     1168.84     48.99 o 
  -6   0   7     2594.65     2518.78     58.44 o 
  -5   0   7     1046.07     1039.61     21.00 o 
  -4   0   7       12.91       12.34      3.35 o 
  -3   0   7       40.79       63.75      6.07 o 
  -2   0   7     2564.40     2511.70     33.22 o 
  -1   0   7     1258.65     1327.44     27.78 o 
   0   0   7     2831.36     2811.15     51.08 o 
   1   0   7    21455.39    21456.74    200.02 o 
   2   0   7     8006.57     7996.05     58.51 o 
   3   0   7     1346.89     1352.85     27.42 o 
   4   0   7     3233.41     3313.51     53.82 o 
   5   0   7     2346.05     2363.69     53.99 o 
   6   0   7      281.75      260.00     17.95 o 
   7   0   7      110.52      111.18     12.60 o 
   8   0   7       17.59       11.97      9.04 o 
  -8   1   7      330.97      355.26     38.54 o 
  -7   1   7     1038.90      993.80     59.40 o 
  -6   1   7     1482.16     1461.60     34.11 o 
  -5   1   7     3456.26     3352.46     41.84 o 
  -4   1   7      617.72      600.84     17.66 o 
  -3   1   7      202.90      213.36      9.29 o 
  -2   1   7     5311.90     5357.79     43.30 o 
  -1   1   7     2425.57     2435.16     43.49 o 
   0   1   7     1168.99     1225.73     25.74 o 
   1   1   7     4642.52     4502.28     63.38 o 
   2   1   7     4280.53     4280.94     65.41 o 
   3   1   7      288.80      296.41     13.18 o 
   4   1   7      346.51      329.88     13.96 o 
   5   1   7      497.62      491.55     20.35 o 
   6   1   7      269.54      277.05     13.61 o 
   7   1   7        0.86        2.31      3.44 o 
   8   1   7      269.64      237.03     24.87 o 
  -7   2   7     1595.06     1667.05     58.89 o 
  -6   2   7     1868.95     1934.61     52.94 o 
  -5   2   7     3520.15     3293.28     90.29 o 
  -4   2   7     2801.67     2751.47     32.88 o 
  -3   2   7      789.41      817.83     18.45 o 
  -2   2   7     2169.83     2214.48     35.04 o 
  -1   2   7     3562.44     3505.52     37.07 o 
   0   2   7        3.93        2.84      1.99 o 
   1   2   7      291.80      299.57     15.21 o 
   2   2   7     1696.50     1716.74     38.06 o 
   3   2   7       91.78       93.58      8.82 o 
   4   2   7      152.71      168.72     11.11 o 
   5   2   7      249.97      253.12     13.71 o 
   6   2   7      408.10      409.57     16.25 o 
   7   2   7       23.09       17.99      9.26 o 
   8   2   7       70.45       45.07     15.31 o 
   9   2   7      389.55      341.41     38.54 o 
  -7   3   7     1974.83     1977.22    115.31 o 
  -6   3   7      497.29      488.78     35.07 o 
  -5   3   7     2746.11     2775.93     67.19 o 
  -4   3   7     5632.26     5581.17     85.94 o 
  -3   3   7      794.18      810.79     20.83 o 
  -2   3   7     1454.93     1475.48     20.11 o 
  -1   3   7     3382.55     3241.30     34.97 o 
   0   3   7      471.18      417.31     14.22 o 
   1   3   7      358.01      360.15     17.92 o 
   2   3   7      743.56      795.38     23.23 o 
   3   3   7      406.85      423.46     18.79 o 
   4   3   7      485.05      454.08     16.91 o 
   5   3   7      920.50      912.13     44.45 o 
   6   3   7     2988.77     2829.88     74.27 o 
   7   3   7      257.75      236.39     24.11 o 
   8   3   7      273.48      204.55     27.67 o 
   9   3   7      749.22      740.30     56.28 o 
  -7   4   7     1143.05     1156.61     93.29 o 
  -6   4   7      313.34      326.42     29.05 o 
  -5   4   7      869.52      868.33     38.75 o 
  -4   4   7     2394.23     2380.70     57.08 o 
  -3   4   7      724.87      740.55     25.00 o 
  -2   4   7       28.16       23.61      3.13 o 
  -1   4   7      203.72      177.67      8.27 o 
   0   4   7      639.75      305.26    173.28 o 
   1   4   7     1356.60     1424.03     30.05 o 
   2   4   7      236.33      233.93     12.20 o 
   3   4   7     4449.60     4469.81     50.22 o 
   4   4   7     1282.37     1241.78     34.29 o 
   5   4   7     2474.54     2537.19     74.70 o 
   6   4   7     7514.97     7259.23    194.74 o 
   7   4   7     2356.81     2421.63     79.91 o 
   8   4   7       41.37       30.43     10.38 o 
   9   4   7      649.12      591.14     50.28 o 
  -6   5   7      427.90      429.03     54.94 o 
  -5   5   7       55.18       48.66     11.47 o 
  -4   5   7       18.66       14.02      4.22 o 
  -3   5   7      192.14      204.18     14.57 o 
  -2   5   7      496.94      514.40     29.49 o 
  -1   5   7      463.04      444.47     16.69 o 
   0   5   7     1095.67     1088.26     31.25 o 
   1   5   7       28.84       29.43      5.70 o 
   2   5   7        9.54        8.53      3.64 o 
   3   5   7     4147.66     4084.87     75.48 o 
   4   5   7     5171.91     5329.44     83.62 o 
   5   5   7     2793.21     2840.58     80.17 o 
   6   5   7     6859.94     6987.53    131.85 o 
   7   5   7     3324.03     3384.65     96.01 o 
   8   5   7      477.35      499.03     38.63 o 
   9   5   7      364.40      360.24     39.41 o 
  -6   6   7       76.02       94.78     27.16 o 
  -5   6   7       99.77       89.67     26.07 o 
  -4   6   7       99.45       98.16     16.67 o 
  -3   6   7     2467.80     2457.79     56.29 o 
  -2   6   7     2304.11     2245.35     71.97 o 
  -1   6   7     1600.00     1561.79     32.23 o 
   0   6   7     5511.16     5487.82     54.58 o 
   1   6   7     1486.75     1522.23     35.22 o 
   2   6   7        2.06        4.91      3.56 o 
   3   6   7     1245.18     1257.05     44.12 o 
   4   6   7     2597.33     2645.95     75.69 o 
   5   6   7      852.34      855.66     45.23 o 
   6   6   7      692.45      679.58     42.26 o 
   7   6   7     3141.56     3269.60    109.27 o 
   8   6   7     1373.66     1408.61     66.22 o 
   9   6   7      340.65      335.95     33.47 o 
  -5   7   7       11.75       12.10     14.19 o 
  -4   7   7      301.81      271.69     33.54 o 
  -3   7   7     2702.10     2706.38     65.39 o 
  -2   7   7     4396.78     4408.97     70.12 o 
  -1   7   7     1489.40     1516.52     30.88 o 
   0   7   7      559.10      586.19     22.47 o 
   1   7   7     3755.98     3787.72     51.39 o 
   2   7   7     1571.93     1610.60     43.42 o 
   3   7   7      271.84      284.09     14.70 o 
   4   7   7     3186.12     3204.37     86.69 o 
   5   7   7      796.57      878.85     47.39 o 
   6   7   7      473.31      462.93     61.69 o 
   7   7   7      461.13      495.92     66.30 o 
   8   7   7       12.66        4.42     13.61 o 
   9   7   7       66.47       60.78     44.38 o 
  -4   8   7       17.58       25.18     16.46 o 
  -3   8   7      693.77      687.64     42.19 o 
  -2   8   7     4255.88     4281.80    106.09 o 
  -1   8   7     1660.04     1703.97     37.68 o 
   0   8   7     5071.93     5064.78     69.21 o 
   1   8   7    12205.11    12246.37    122.59 o 
   2   8   7      588.40      622.58     21.71 o 
   3   8   7       77.85       54.23     13.07 o 
   4   8   7      630.78      647.92     27.72 o 
   5   8   7      145.20      135.08     19.74 o 
   6   8   7      388.60      416.17     35.79 o 
   7   8   7       37.19       33.12     11.93 o 
   8   8   7      201.83      183.34     30.92 o 
   9   8   7       33.21       27.01     13.58 o 
  -3   9   7      362.26      371.77     56.61 o 
  -2   9   7     2517.85     2677.26     88.92 o 
  -1   9   7     1905.17     1925.14     59.11 o 
   0   9   7     1057.33     1045.77     33.22 o 
   1   9   7      430.96      460.33     21.99 o 
   2   9   7      915.85      894.53     30.28 o 
   3   9   7      910.89      936.89     30.41 o 
   4   9   7      325.22      290.01     20.69 o 
   5   9   7      197.26      189.01     15.73 o 
   6   9   7      239.22      221.45     27.51 o 
   7   9   7        8.86       -8.24      8.24 o 
   8   9   7     1178.30     1149.98     65.21 o 
   9   9   7      981.75      974.90     62.33 o 
  -2  10   7      473.95      438.30     50.44 o 
  -1  10   7      905.16      904.45     54.85 o 
   0  10   7      106.93      111.35     11.59 o 
   1  10   7       47.01       46.58      7.32 o 
   2  10   7       77.84       80.08      9.78 o 
   3  10   7       38.47       37.12      6.98 o 
   4  10   7      109.51       92.18      9.79 o 
   5  10   7      217.87      229.64     18.99 o 
   6  10   7      624.25      609.26     46.44 o 
   7  10   7        0.67       -1.60      8.08 o 
   8  10   7      428.03      446.54     68.86 o 
  -1  11   7       13.79       29.42     13.08 o 
   0  11   7       19.62        8.15      7.81 o 
   1  11   7      142.06      129.43     16.19 o 
   2  11   7     1687.91     1642.80     56.96 o 
   3  11   7     1654.63     1612.49     56.39 o 
   4  11   7       74.38       89.73     13.78 o 
   5  11   7      216.93      144.00     22.87 o 
   6  11   7      783.99      825.76     56.19 o 
   7  11   7       30.58       23.22     10.58 o 
   1  12   7      271.90      249.27     32.06 o 
   2  12   7      507.50      464.90     39.10 o 
   3  12   7     2740.14     2630.27     76.58 o 
   4  12   7      994.21     1000.09     47.02 o 
   5  12   7      528.89      456.41     42.57 o 
   6  12   7     1206.03     1291.63     72.90 o 
  -5  -8   8      449.90      446.61     45.16 o 
  -4  -8   8      224.34      229.15     32.31 o 
  -3  -8   8     1084.54     1102.44    116.23 o 
  -2  -8   8     1099.99     1180.20     58.32 o 
  -1  -8   8       22.28       36.49     10.95 o 
   0  -8   8      544.71      516.21     37.71 o 
  -6  -7   8     1314.28     1288.11     76.11 o 
  -5  -7   8     1169.62     1329.18     72.52 o 
  -4  -7   8       14.01       -3.26      6.39 o 
  -3  -7   8      432.14      392.30     39.06 o 
  -2  -7   8     1388.54     1401.87     72.41 o 
  -1  -7   8      100.25      120.51     17.76 o 
   0  -7   8        4.27        4.55      5.24 o 
   1  -7   8        3.24       -1.42      5.21 o 
   2  -7   8       32.98       23.47     21.41 o 
  -7  -6   8      145.74      128.45     17.79 o 
  -6  -6   8      442.69      465.84     33.57 o 
  -5  -6   8     1108.04     1076.92     37.72 o 
  -4  -6   8      545.56      564.74     32.02 o 
  -3  -6   8      318.44      316.09     22.08 o 
  -2  -6   8     1138.37     1166.06     65.85 o 
  -1  -6   8      275.21      247.29     24.12 o 
   0  -6   8      343.93      333.78     34.32 o 
   1  -6   8     1178.69     1123.14     49.38 o 
   2  -6   8      729.28      725.11     44.02 o 
   3  -6   8      534.45      529.95     32.14 o 
  -7  -5   8      288.76      278.50     21.12 o 
  -6  -5   8       10.63        7.07      7.43 o 
  -5  -5   8      173.44      165.15     15.26 o 
  -4  -5   8        6.66       10.69      5.56 o 
  -3  -5   8      308.35      279.15     20.08 o 
  -2  -5   8        8.26       11.10      9.69 o 
  -1  -5   8        0.39        8.20      7.65 o 
   0  -5   8      222.71      258.06     27.48 o 
   1  -5   8      171.90      135.31     22.04 o 
   2  -5   8     2627.30     2590.70     59.16 o 
   3  -5   8     3893.72     3775.82    135.74 o 
   4  -5   8     1012.12     1009.99     49.49 o 
  -8  -4   8      412.99      372.91     82.44 o 
  -7  -4   8        6.56       11.81      6.02 o 
  -6  -4   8      734.79      684.04     33.26 o 
  -5  -4   8      265.88      290.35     19.41 o 
  -4  -4   8      486.88      492.47     19.95 o 
  -3  -4   8     1248.06     1171.29     45.21 o 
  -2  -4   8       75.85       66.79      8.19 o 
  -1  -4   8      564.60      622.10     65.39 o 
   0  -4   8      892.61      905.60     48.57 o 
   1  -4   8      434.65      418.58     35.88 o 
   2  -4   8     3111.43     3050.21     60.54 o 
   3  -4   8     2129.06     2159.24     50.59 o 
   4  -4   8      738.97      741.54     39.74 o 
   5  -4   8     1336.05     1310.20     55.75 o 
  -8  -3   8       39.52       17.03     13.05 o 
  -7  -3   8       74.49       66.38     14.71 o 
  -6  -3   8      413.24      414.40     23.62 o 
  -5  -3   8     2129.03     2092.31     42.72 o 
  -4  -3   8     4742.74     4402.83    115.05 o 
  -3  -3   8     2217.72     2223.89     40.07 o 
  -2  -3   8      358.93      339.81     17.73 o 
  -1  -3   8     1617.15     1752.78     64.92 o 
   0  -3   8     1179.17     1200.14     53.04 o 
   1  -3   8       16.01        5.37      4.20 o 
   2  -3   8      581.05      618.20     35.71 o 
   3  -3   8     4812.68     4890.75     72.67 o 
   4  -3   8      736.56      741.25     37.50 o 
   5  -3   8      143.64      123.58     21.25 o 
   6  -3   8      566.33      515.15     35.01 o 
  -8  -2   8        1.80       15.58     10.44 o 
  -7  -2   8       52.15       36.00      9.92 o 
  -6  -2   8      829.86      826.56     32.12 o 
  -5  -2   8     1436.01     1357.76     30.41 o 
  -4  -2   8     3607.64     3643.63     56.77 o 
  -3  -2   8     6678.53     6612.96     65.03 o 
  -2  -2   8     1979.78     2019.27     44.59 o 
  -1  -2   8     1735.90     1823.35     63.05 o 
   0  -2   8     3969.44     3959.45     72.93 o 
   1  -2   8      408.39      385.93     17.56 o 
   2  -2   8      949.56      959.96     36.57 o 
   3  -2   8     2062.03     2127.95     69.36 o 
   4  -2   8      545.10      529.16     22.52 o 
   5  -2   8      100.51       85.54     12.95 o 
   6  -2   8      178.27      146.69     18.10 o 
  -8  -1   8        1.73      -17.17     17.17 o 
  -7  -1   8      385.40      376.18     30.23 o 
  -6  -1   8     1885.78     1879.24     56.62 o 
  -5  -1   8     1119.21     1155.72     42.01 o 
  -4  -1   8     4039.97     4023.18     74.63 o 
  -3  -1   8     9136.04     9173.73     93.55 o 
  -2  -1   8     3464.29     3470.28     51.79 o 
  -1  -1   8     1270.94     1343.74     31.97 o 
   0  -1   8     3412.95     3327.68     51.85 o 
   1  -1   8     4420.27     4522.38     62.40 o 
   2  -1   8        8.49        4.66      3.21 o 
   3  -1   8       44.10       33.49      5.16 o 
   4  -1   8       90.10       88.64      8.08 o 
   5  -1   8      117.31      116.79     13.49 o 
   6  -1   8       12.83       23.24      6.02 o 
   7  -1   8      330.47      385.58     30.53 o 
  -8   0   8      271.02      236.97     31.30 o 
  -7   0   8      158.46      166.69     20.06 o 
  -6   0   8     1674.53     1722.25     59.96 o 
  -5   0   8     4164.23     4016.15     55.27 o 
  -4   0   8      490.61      515.51     23.15 o 
  -3   0   8     1178.94     1237.89     34.09 o 
  -2   0   8     2657.96     2742.17     55.78 o 
  -1   0   8      150.12      158.07     10.13 o 
   0   0   8      398.38      390.15     21.31 o 
   1   0   8      542.46      507.81     18.96 o 
   2   0   8       75.83       79.48      6.28 o 
   3   0   8      750.34      765.70     23.26 o 
   4   0   8      165.89      155.74     10.39 o 
   5   0   8      543.32      516.33     21.00 o 
   6   0   8      179.04      192.93     15.64 o 
   7   0   8     3145.86     3077.44     83.09 o 
   8   0   8     3335.51     3054.85     89.33 o 
  -7   1   8       39.76       48.18      9.91 o 
  -6   1   8     2112.00     2106.31     55.19 o 
  -5   1   8      496.61      503.85     16.63 o 
  -4   1   8      845.48      805.22     20.93 o 
  -3   1   8     1733.65     1746.96     25.34 o 
  -2   1   8     1219.17     1178.77     21.03 o 
  -1   1   8      122.35      111.68      8.77 o 
   0   1   8      585.19      559.36     18.41 o 
   1   1   8     2077.18     2125.15     48.36 o 
   2   1   8      941.27      977.87     40.82 o 
   3   1   8       33.78       32.66      5.89 o 
   4   1   8      917.75      920.08     26.69 o 
   5   1   8     1315.29     1275.12     34.68 o 
   6   1   8      501.35      502.22     23.82 o 
   7   1   8     1240.31     1239.79     51.90 o 
   8   1   8     1726.55     1836.57     68.11 o 
  -7   2   8      100.23       94.71     15.04 o 
  -6   2   8      342.35      313.00     21.72 o 
  -5   2   8      863.06      854.28     24.90 o 
  -4   2   8     1586.15     1597.06     29.22 o 
  -3   2   8        7.87        5.26      2.55 o 
  -2   2   8      765.59      736.72     17.82 o 
  -1   2   8     2199.94     2158.80     27.11 o 
   0   2   8     4722.97     4857.85     51.60 o 
   1   2   8     5650.31     5725.35     88.46 o 
   2   2   8     2050.71     1990.78     49.19 o 
   3   2   8        8.87       10.60      4.81 o 
   4   2   8       26.12       17.80      4.27 o 
   5   2   8     1661.19     1666.05    134.45 o 
   6   2   8      440.25      455.11     22.26 o 
   7   2   8      270.11      285.64     58.10 o 
   8   2   8     3610.32     3364.87    111.87 o 
  -7   3   8       17.08       18.94     15.26 o 
  -6   3   8       63.06       61.91     18.74 o 
  -5   3   8      254.92      281.23     22.50 o 
  -4   3   8      134.09      132.57     10.83 o 
  -3   3   8       62.34       60.97      5.55 o 
  -2   3   8      198.49      195.26      8.56 o 
  -1   3   8     4788.17     4863.73     51.36 o 
   0   3   8     3507.21     3542.37     64.37 o 
   1   3   8     2158.61     1992.33     45.43 o 
   2   3   8    12517.95    12297.23    109.40 o 
   3   3   8     5631.25     5663.39     77.44 o 
   4   3   8      198.87      212.08     12.86 o 
   5   3   8     2114.85     2099.18     82.15 o 
   6   3   8     1148.97     1134.63     55.14 o 
   7   3   8      197.01      174.55     24.31 o 
   8   3   8       91.76       87.81     19.59 o 
   9   3   8      173.00      147.49     27.14 o 
  -6   4   8      176.56      220.23     24.95 o 
  -5   4   8      392.81      392.17     27.12 o 
  -4   4   8      288.71      272.72     15.56 o 
  -3   4   8       12.75        3.59      3.10 o 
  -2   4   8      260.70      251.60      9.97 o 
  -1   4   8     8247.86     8198.15     97.56 o 
   0   4   8     7143.39     6769.51     75.68 o 
   1   4   8     3614.09     3597.80     55.57 o 
   2   4   8     9353.53     9221.18     81.19 o 
   3   4   8     5358.27     5242.77     48.99 o 
   4   4   8      975.63     1048.96     37.41 o 
   5   4   8     1305.81     1209.67     53.86 o 
   6   4   8     2265.09     2228.03     86.56 o 
   7   4   8      365.13      385.53     33.74 o 
   8   4   8       77.94       71.32     13.19 o 
   9   4   8        6.84        2.42     14.29 o 
  -6   5   8     1620.99     1498.40    101.39 o 
  -5   5   8      215.86      214.36     20.76 o 
  -4   5   8     1150.55     1201.11     35.57 o 
  -3   5   8     1254.43     1245.28     39.73 o 
  -2   5   8      127.24      114.66     10.41 o 
  -1   5   8     2741.02     2717.68     60.36 o 
   0   5   8     5192.82     5078.74     65.43 o 
   1   5   8     1504.61     1466.59     34.21 o 
   2   5   8     3251.78     3189.22     50.57 o 
   3   5   8     6052.76     6079.03    139.10 o 
   4   5   8      596.53      603.32     28.97 o 
   5   5   8      244.28      236.72     24.38 o 
   6   5   8       72.93       81.76     15.93 o 
   7   5   8        3.11        0.22     13.34 o 
   8   5   8      199.08      219.39     26.63 o 
   9   5   8       89.40       63.13     45.87 o 
  -5   6   8      490.56      545.27     38.81 o 
  -4   6   8     2536.55     2581.48     69.39 o 
  -3   6   8     2546.45     2707.36     60.81 o 
  -2   6   8      222.43      253.62     23.26 o 
  -1   6   8      814.77      827.07     25.74 o 
   0   6   8     1586.11     1609.11     36.46 o 
   1   6   8      122.68      130.94     14.95 o 
   2   6   8      364.62      355.36     19.71 o 
   3   6   8       54.40       49.55      7.19 o 
   4   6   8       62.61       94.42     27.07 o 
   5   6   8        3.07        9.06      6.40 o 
   6   6   8       50.60       47.21     12.81 o 
   7   6   8      205.75      238.27     27.13 o 
   8   6   8        2.00       -5.95      6.97 o 
   9   6   8        9.99       11.93      8.25 o 
  -5   7   8      649.50      653.21     72.11 o 
  -4   7   8      693.82      698.36     45.37 o 
  -3   7   8     1993.02     2007.96     62.92 o 
  -2   7   8      739.44      743.15     40.89 o 
  -1   7   8       17.63       17.88      4.36 o 
   0   7   8      775.97      762.61     26.22 o 
   1   7   8     1892.68     1928.26     37.69 o 
   2   7   8        8.59        1.92      5.23 o 
   3   7   8      462.29      477.56     24.39 o 
   4   7   8     1644.47     1653.51     63.50 o 
   5   7   8      529.58      495.83     39.82 o 
   6   7   8      187.48      223.86     25.52 o 
   7   7   8     1437.10     1445.63     67.67 o 
   8   7   8       65.07       72.80     23.50 o 
   9   7   8        2.34      -10.34     10.34 o 
  -3   8   8      597.37      652.61     33.16 o 
  -2   8   8      524.83      544.27     31.66 o 
  -1   8   8      139.32      160.55     11.79 o 
   0   8   8      785.67      784.27     27.82 o 
   1   8   8       11.69       12.56      7.14 o 
   2   8   8       95.81       98.01     10.21 o 
   3   8   8      118.76      130.35     13.24 o 
   4   8   8     5798.94     5988.08    125.19 o 
   5   8   8     3501.05     3486.12    119.73 o 
   6   8   8      759.06      761.52     48.52 o 
   7   8   8     1608.39     1706.43     75.99 o 
   8   8   8     1326.63     1284.82     68.22 o 
   9   8   8       17.79       36.03     13.23 o 
  -3   9   8        4.53        7.76     11.82 o 
  -2   9   8      296.19      298.34     24.86 o 
  -1   9   8        0.63       -0.60      5.24 o 
   0   9   8      136.09      121.88     13.60 o 
   1   9   8      408.28      405.42     21.26 o 
   2   9   8     1151.25     1153.75     35.35 o 
   3   9   8      410.45      395.28     20.67 o 
   4   9   8     1445.03     1371.62     50.17 o 
   5   9   8     3606.33     3695.81    106.48 o 
   6   9   8     1481.08     1442.93     69.07 o 
   7   9   8     2016.32     2040.44     85.33 o 
   8   9   8     2316.85     2345.28     94.49 o 
  -2  10   8     1492.08     1577.41     72.65 o 
  -1  10   8     1213.63     1197.45     49.99 o 
   0  10   8       38.45       14.48      8.03 o 
   1  10   8      424.27      422.84     22.74 o 
   2  10   8     1184.52     1210.07     37.50 o 
   3  10   8       61.16       70.51      9.10 o 
   4  10   8      909.54      907.03     38.65 o 
   5  10   8     3853.67     3855.20    112.84 o 
   6  10   8     2342.30     2334.13     91.16 o 
   7  10   8     1228.86     1215.91     68.15 o 
   8  10   8      909.37      943.15     62.20 o 
  -1  11   8     2637.78     2478.95    138.45 o 
   0  11   8     1052.63     1075.11     85.34 o 
   1  11   8      666.03      625.15     35.16 o 
   2  11   8     1269.35     1291.91     50.22 o 
   3  11   8      319.76      311.53     25.13 o 
   4  11   8       61.49       67.28     11.22 o 
   5  11   8      955.56     1014.88     60.47 o 
   6  11   8      411.95      398.97     51.71 o 
   7  11   8      116.73      100.70     33.39 o 
   1  12   8      357.02      404.45     40.13 o 
   2  12   8     1376.89     1381.71     68.73 o 
   3  12   8      558.82      545.97     34.74 o 
   4  12   8      206.03      183.59     22.39 o 
   5  12   8      186.82      177.19     26.32 o 
   6  12   8       44.99       27.89     17.28 o 
  -3  -8   9       44.60       42.49     28.69 o 
  -2  -8   9      235.33      229.59     26.58 o 
  -5  -7   9       42.39       36.01     13.17 o 
  -4  -7   9      350.61      413.03     41.00 o 
  -3  -7   9      550.71      613.80     50.54 o 
  -2  -7   9     1689.84     1823.39     92.24 o 
  -1  -7   9      849.33      907.52     50.10 o 
   0  -7   9      553.42      569.54     34.49 o 
   1  -7   9     1155.55     1171.74     73.70 o 
  -6  -6   9       11.42        9.27     15.82 o 
  -5  -6   9       19.18       14.22      8.25 o 
  -4  -6   9      388.59      410.11     39.68 o 
  -3  -6   9     1323.12     1386.22     51.21 o 
  -2  -6   9     3188.93     3065.68    156.45 o 
  -1  -6   9     2381.10     2353.59     75.83 o 
   0  -6   9     1313.18     1251.14     55.05 o 
   1  -6   9     1554.57     1670.53     62.76 o 
   2  -6   9      802.78      767.71     43.44 o 
  -7  -5   9      216.18      154.30     39.18 o 
  -6  -5   9      147.96      104.00     13.28 o 
  -5  -5   9      253.80      285.29     20.33 o 
  -4  -5   9      481.73      488.10     24.39 o 
  -3  -5   9     1316.05     1219.90     47.38 o 
  -2  -5   9     4242.78     4407.30    121.15 o 
  -1  -5   9     3762.01     3910.49    112.11 o 
   0  -5   9      724.70      669.51     45.72 o 
   1  -5   9     1691.91     1709.06     60.70 o 
   2  -5   9     1889.12     1876.96     80.82 o 
   3  -5   9       70.35       53.43     11.94 o 
   4  -5   9       99.96      106.02     16.17 o 
  -7  -4   9      743.62      686.80     40.80 o 
  -6  -4   9      142.56      145.40     15.88 o 
  -5  -4   9      767.03      738.33     31.78 o 
  -4  -4   9     2260.74     2121.48     54.70 o 
  -3  -4   9      233.62      234.33     17.05 o 
  -2  -4   9      880.86      830.53     71.16 o 
  -1  -4   9     2979.77     2986.36     93.34 o 
   0  -4   9      119.45      129.31     20.46 o 
   1  -4   9       32.31       27.69      7.74 o 
   2  -4   9      187.86      191.24     16.18 o 
   3  -4   9      391.28      383.23     28.33 o 
   4  -4   9       65.05       59.33     11.80 o 
   5  -4   9       46.17       45.68     11.04 o 
  -7  -3   9     2015.85     1971.37     69.49 o 
  -6  -3   9      207.92      217.00     22.51 o 
  -5  -3   9      664.49      688.97     31.27 o 
  -4  -3   9     2202.82     2193.79     58.07 o 
  -3  -3   9      335.00      335.88     15.46 o 
  -2  -3   9      302.30      297.24     15.49 o 
  -1  -3   9     1075.56     1092.92     54.11 o 
   0  -3   9      112.62      105.06     16.94 o 
   1  -3   9      975.94     1027.99     51.41 o 
   2  -3   9      118.60      112.70     11.67 o 
   3  -3   9       30.00       34.25      7.00 o 
   4  -3   9      100.76       94.28     14.43 o 
   5  -3   9        2.86       -6.98      7.12 o 
  -7  -2   9     1422.83     1515.78     74.53 o 
  -6  -2   9      440.06      413.15     23.61 o 
  -5  -2   9      167.82      160.30     14.60 o 
  -4  -2   9     1745.56     1718.43     38.52 o 
  -3  -2   9     1362.51     1357.63     32.78 o 
  -2  -2   9       21.79       32.47      3.95 o 
  -1  -2   9      785.44      740.33     45.70 o 
   0  -2   9       23.34       24.65      5.32 o 
   1  -2   9      393.86      417.33     21.61 o 
   2  -2   9      943.58      981.86     47.62 o 
   3  -2   9     2980.29     3039.28     59.69 o 
   4  -2   9     1137.11     1114.16     34.58 o 
   5  -2   9      125.91      136.13     16.97 o 
   6  -2   9      846.13      871.54     44.10 o 
  -7  -1   9      834.68      849.21     46.24 o 
  -6  -1   9      464.99      485.78     32.67 o 
  -5  -1   9        5.65       -5.76      5.76 o 
  -4  -1   9      666.48      652.82     27.22 o 
  -3  -1   9      218.25      241.73     16.08 o 
  -2  -1   9       10.96       -3.25     13.03 o 
  -1  -1   9        3.53        6.53      6.13 o 
   0  -1   9      960.14      901.99     74.48 o 
   1  -1   9     2662.40     2685.39     49.17 o 
   2  -1   9     1845.40     1873.44     46.29 o 
   3  -1   9     4460.95     4577.00     80.64 o 
   4  -1   9     4172.53     4213.25     55.54 o 
   5  -1   9      481.36      504.55     30.02 o 
   6  -1   9      623.54      617.12     29.66 o 
   7  -1   9      513.78      560.84     58.95 o 
  -7   0   9       38.20       36.53     11.25 o 
  -6   0   9        4.14       -7.60      7.60 o 
  -5   0   9     1208.51     1171.08     38.52 o 
  -4   0   9     2965.42     2963.13     79.43 o 
  -3   0   9      890.03      874.55     26.24 o 
  -2   0   9       40.43       32.24      6.29 o 
  -1   0   9      149.36      139.09     11.91 o 
   0   0   9     1060.06     1069.76     46.51 o 
   1   0   9     3172.08     3081.80    160.24 o 
   2   0   9     1469.91     1519.71     39.22 o 
   3   0   9     6537.87     6533.70     77.39 o 
   4   0   9     6996.58     6998.85     70.18 o 
   5   0   9     1190.54     1237.78     34.66 o 
   6   0   9      312.55      324.62     21.06 o 
   7   0   9     1656.25     1594.58     60.33 o 
  -7   1   9      170.05      149.72     16.28 o 
  -6   1   9      308.15      296.29     21.52 o 
  -5   1   9     1461.36     1488.52     43.46 o 
  -4   1   9     1194.54     1225.85     30.34 o 
  -3   1   9     2856.55     2915.19     47.72 o 
  -2   1   9     2176.80     2197.78     47.18 o 
  -1   1   9      140.48      141.28     10.31 o 
   0   1   9     1055.11     1056.68     24.44 o 
   1   1   9     5371.34     5441.76     82.60 o 
   2   1   9     2383.28     2406.53     68.60 o 
   3   1   9      327.81      353.45     22.38 o 
   4   1   9     3183.25     3269.84     47.31 o 
   5   1   9     1560.61     1544.11     37.84 o 
   6   1   9       36.30       36.86      6.53 o 
   7   1   9      255.32      244.95     33.54 o 
   8   1   9      227.56      188.00     22.81 o 
  -7   2   9        2.15        5.75      8.12 o 
  -6   2   9      875.34      934.84     42.93 o 
  -5   2   9     3848.66     3978.19     81.93 o 
  -4   2   9     3098.92     3187.64     46.27 o 
  -3   2   9     1317.35     1349.09     29.51 o 
  -2   2   9     4660.99     4595.24     45.05 o 
  -1   2   9     2599.77     2514.59     38.79 o 
   0   2   9      168.59      180.13     10.56 o 
   1   2   9     3554.75     3469.72     38.22 o 
   2   2   9     1218.71     1191.08     30.13 o 
   3   2   9       20.17       10.72      3.80 o 
   4   2   9      815.46      840.27     26.15 o 
   5   2   9      331.11      334.62     18.76 o 
   6   2   9       39.36       49.17      6.54 o 
   7   2   9        1.25       -4.98     16.46 o 
   8   2   9      147.67      137.09     24.17 o 
  -7   3   9      108.61       94.29     26.89 o 
  -6   3   9      420.96      417.98     29.56 o 
  -5   3   9     3682.20     3818.58     95.96 o 
  -4   3   9     2154.69     2138.54     42.84 o 
  -3   3   9     1270.36     1260.45     32.96 o 
  -2   3   9     7085.68     7060.58     62.10 o 
  -1   3   9     4181.02     4187.27     49.15 o 
   0   3   9      668.88      714.14     29.14 o 
   1   3   9     1636.15     1602.16     29.73 o 
   2   3   9     1718.57     1689.49     36.30 o 
   3   3   9      437.78      405.52     22.09 o 
   4   3   9      328.29      346.43     16.14 o 
   5   3   9      208.49      208.16     13.10 o 
   6   3   9      350.93      335.98     24.10 o 
   7   3   9       14.36       20.06      8.95 o 
   8   3   9      684.35      687.75     52.20 o 
  -6   4   9      232.44      258.82     24.08 o 
  -5   4   9     1655.23     1666.25     56.39 o 
  -4   4   9     2634.09     2695.86     67.35 o 
  -3   4   9      737.66      735.65     26.69 o 
  -2   4   9     1627.71     1625.81     29.29 o 
  -1   4   9     2735.94     2670.00     39.96 o 
   0   4   9       67.67       67.21      7.49 o 
   1   4   9      174.10      141.08     11.20 o 
   2   4   9     1104.42     1147.58     30.62 o 
   3   4   9      655.91      722.03     22.62 o 
   4   4   9        4.54        4.64      2.14 o 
   5   4   9     1237.31     1283.14     57.78 o 
   6   4   9     1851.66     1842.28     72.59 o 
   7   4   9      990.02      993.35     55.70 o 
   8   4   9     1530.10     1406.34     73.70 o 
  -6   5   9      103.14      117.03     29.74 o 
  -5   5   9      625.43      656.30     36.63 o 
  -4   5   9     1512.67     1584.19     53.81 o 
  -3   5   9       10.86        8.41      3.38 o 
  -2   5   9        1.40        0.25      2.02 o 
  -1   5   9       49.03       46.97      5.77 o 
   0   5   9      135.99      140.96      9.69 o 
   1   5   9       79.36       62.81      9.11 o 
   2   5   9      315.64      304.07     16.05 o 
   3   5   9      481.43      485.14     21.54 o 
   4   5   9       21.74       22.08      5.24 o 
   5   5   9      291.33      325.83     29.43 o 
   6   5   9     4480.51     4403.94    112.46 o 
   7   5   9     2409.47     2523.53     88.97 o 
   8   5   9     1073.42     1101.31     61.45 o 
   9   5   9     1712.89     1796.97     91.29 o 
  -5   6   9       56.25       70.36     12.81 o 
  -4   6   9      219.07      230.18     21.98 o 
  -3   6   9      447.12      406.82     24.83 o 
  -2   6   9      107.91      126.12     12.02 o 
  -1   6   9     1807.12     1750.11     41.36 o 
   0   6   9     4163.87     4126.00     69.69 o 
   1   6   9     1988.23     1982.45     59.62 o 
   2   6   9      624.37      649.38     29.28 o 
   3   6   9     1831.05     1799.28     43.19 o 
   4   6   9      518.20      464.77     21.84 o 
   5   6   9       11.85       26.47     10.50 o 
   6   6   9     1637.19     1758.49     72.06 o 
   7   6   9     1856.23     1955.45    143.29 o 
   8   6   9      171.92      157.35     24.37 o 
   9   6   9     1250.73     1259.14     68.63 o 
  -5   7   9       51.15       28.93     19.18 o 
  -4   7   9      230.13      217.38     21.76 o 
  -3   7   9       78.75       81.25     11.96 o 
  -2   7   9      574.13      534.74     35.84 o 
  -1   7   9     1025.54     1023.68     31.50 o 
   0   7   9     6081.00     6106.34     85.52 o 
   1   7   9     2911.45     2902.86     74.12 o 
   2   7   9        9.53        8.83     18.98 o 
   3   7   9     2837.46     2855.74     58.14 o 
   4   7   9     3375.10     3545.90     95.25 o 
   5   7   9       48.35       60.56     13.90 o 
   6   7   9     1090.87     1127.03     58.89 o 
   7   7   9     1110.39     1099.12     60.52 o 
   8   7   9      426.63      454.46     40.89 o 
   9   7   9      194.49      198.40     28.48 o 
  -3   8   9      219.26      217.74     27.07 o 
  -2   8   9      316.58      333.62     36.96 o 
  -1   8   9      181.59      171.11     13.29 o 
   0   8   9     3828.04     3765.26     69.21 o 
   1   8   9     4698.29     4628.82     80.50 o 
   2   8   9     4646.36     4494.70     79.68 o 
   3   8   9     6291.34     6421.39    279.87 o 
   4   8   9     1429.66     1431.99     75.01 o 
   5   8   9      268.03      252.68     27.63 o 
   6   8   9      154.63      137.08     21.64 o 
   7   8   9      272.02      293.31     32.55 o 
   8   8   9      218.63      238.83     43.87 o 
  -3   9   9     1050.45     1056.66     59.23 o 
  -2   9   9     1421.58     1363.05     62.50 o 
  -1   9   9      559.80      534.49     32.36 o 
   0   9   9     1337.04     1326.00     38.38 o 
   1   9   9     3915.67     3947.60     67.33 o 
   2   9   9     1647.95     1582.90     42.52 o 
   3   9   9       73.55       73.15     11.08 o 
   4   9   9     1711.17     1782.29     72.36 o 
   5   9   9     1020.49     1054.76     58.00 o 
   6   9   9      373.59      425.29     38.62 o 
   7   9   9      482.92      498.47     43.26 o 
   8   9   9        3.40       13.08     10.49 o 
  -2  10   9      865.24      896.75     45.26 o 
  -1  10   9      481.26      494.82     32.93 o 
   0  10   9      148.46      139.87     17.48 o 
   1  10   9     1347.02     1340.78     40.88 o 
   2  10   9      528.83      507.77     25.24 o 
   3  10   9      203.00      185.42     15.18 o 
   4  10   9        0.96        4.28      7.68 o 
   5  10   9      180.99      173.68     25.12 o 
   6  10   9      149.98      150.85     24.41 o 
   7  10   9       72.44       70.65     20.32 o 
   8  10   9      521.57      510.31     46.41 o 
  -1  11   9      478.57      509.57     44.24 o 
   0  11   9      102.36       89.25     19.06 o 
   1  11   9       94.04       97.75     19.68 o 
   2  11   9        0.95       11.69      6.79 o 
   3  11   9      212.93      174.15     18.94 o 
   4  11   9      361.46      358.07     26.16 o 
   5  11   9     1159.48     1240.56     67.71 o 
   6  11   9      365.08      334.07     36.93 o 
   7  11   9        9.83       19.26      9.55 o 
   1  12   9      391.58      376.10     38.58 o 
   2  12   9      484.92      445.68     41.15 o 
   3  12   9      721.34      754.59     40.74 o 
   4  12   9      101.97      114.04     21.96 o 
   5  12   9     1417.42     1554.87     78.73 o 
   6  12   9     1721.93     1724.69     85.40 o 
  -4  -7  10      572.45      633.34     53.93 o 
  -3  -7  10     1078.40     1132.21     71.25 o 
  -2  -7  10      188.91      151.24     38.31 o 
  -1  -7  10       64.40       68.52     19.47 o 
  -5  -6  10     1015.36      989.28     64.28 o 
  -4  -6  10      148.48      178.96     27.79 o 
  -3  -6  10      513.28      551.73     47.70 o 
  -2  -6  10     2241.54     2343.75     96.98 o 
  -1  -6  10      263.29      232.00     43.11 o 
   0  -6  10      216.62      229.01     29.39 o 
   1  -6  10      531.15      539.01     37.55 o 
   2  -6  10       68.81       59.16     25.20 o 
  -6  -5  10      493.65      465.72     42.34 o 
  -5  -5  10     1355.85     1347.45     64.72 o 
  -4  -5  10        2.59       -2.64      7.70 o 
  -3  -5  10        4.67       14.13      6.99 o 
  -2  -5  10      305.83      330.56     35.03 o 
  -1  -5  10       13.77        8.67      7.95 o 
   0  -5  10       11.81       12.49      9.62 o 
   1  -5  10       27.08       35.70      8.36 o 
   2  -5  10      100.13      102.43     15.57 o 
   3  -5  10       63.31       76.96     14.93 o 
  -6  -4  10       73.79       58.73     10.27 o 
  -5  -4  10      144.49      157.09     15.08 o 
  -4  -4  10      119.96       97.97     22.44 o 
  -3  -4  10      518.44      552.41     39.75 o 
  -2  -4  10      282.28      283.72     30.79 o 
  -1  -4  10      434.16      401.64     36.65 o 
   0  -4  10       11.38        5.46     15.45 o 
   1  -4  10      100.68       83.62     11.03 o 
   2  -4  10      937.07      953.94     36.57 o 
   3  -4  10      585.30      604.65     36.43 o 
   4  -4  10      438.13      435.70     32.54 o 
  -7  -3  10      321.62      304.68     28.19 o 
  -6  -3  10        0.91       10.80      5.23 o 
  -5  -3  10       97.95       86.50     11.24 o 
  -4  -3  10      121.69      133.94     15.19 o 
  -3  -3  10     2285.71     2233.40     47.56 o 
  -2  -3  10     3199.74     3319.04    100.23 o 
  -1  -3  10     1763.12     1735.54     71.83 o 
   0  -3  10      538.26      539.78     25.31 o 
   1  -3  10      155.82      213.43     24.84 o 
   2  -3  10      673.95      665.37     28.87 o 
   3  -3  10      316.85      344.18     21.31 o 
   4  -3  10       24.89       24.18      8.12 o 
   5  -3  10     1919.65     1842.17     65.90 o 
  -7  -2  10       66.61       74.11     14.95 o 
  -6  -2  10        1.03        0.85      4.07 o 
  -5  -2  10       69.43       54.29     10.99 o 
  -4  -2  10      823.18      792.90     36.45 o 
  -3  -2  10     1653.99     1566.18     40.96 o 
  -2  -2  10     1610.54     1726.19     69.13 o 
  -1  -2  10     5012.66     5114.41    258.09 o 
   0  -2  10     3905.86     3827.36     65.14 o 
   1  -2  10      342.35      374.54     21.00 o 
   2  -2  10     1135.11     1091.90     53.42 o 
   3  -2  10     2007.22     1975.15     50.42 o 
   4  -2  10      475.78      447.42     29.27 o 
   5  -2  10      191.83      201.05     30.53 o 
   6  -2  10      600.35      575.35     57.15 o 
  -7  -1  10       77.24       86.67     16.72 o 
  -6  -1  10       15.70        1.88      6.41 o 
  -5  -1  10       66.89       73.12     12.42 o 
  -4  -1  10     1371.61     1352.32     48.28 o 
  -3  -1  10     4259.23     4297.26     85.74 o 
  -2  -1  10     3209.50     3363.59    139.77 o 
  -1  -1  10     4070.85     3894.67     99.04 o 
   0  -1  10     6237.78     6308.83    124.43 o 
   1  -1  10     1155.81     1137.83     32.24 o 
   2  -1  10      496.10      511.21     28.03 o 
   3  -1  10     3584.89     3594.06     75.72 o 
   4  -1  10      285.43      306.52     19.38 o 
   5  -1  10        0.78       -4.11      4.11 o 
   6  -1  10       71.27       76.08     13.43 o 
  -7   0  10      496.38      518.94     38.05 o 
  -6   0  10     1111.67     1189.11     52.98 o 
  -5   0  10       74.66       81.68     17.11 o 
  -4   0  10     1060.32     1015.66     34.95 o 
  -3   0  10     8078.37     8150.04    138.21 o 
  -2   0  10      830.07      816.87     43.62 o 
  -1   0  10       89.44       85.09     28.69 o 
   0   0  10     3689.79     3816.39    160.79 o 
   1   0  10      361.92      333.68     28.01 o 
   2   0  10       78.35       65.51      8.86 o 
   3   0  10      323.41      302.71     15.96 o 
   4   0  10      412.86      388.57     19.37 o 
   5   0  10      425.19      411.84     28.97 o 
   6   0  10        5.37       -1.56      7.15 o 
   7   0  10      355.36      359.55     38.10 o 
  -7   1  10      730.09      757.30     45.51 o 
  -6   1  10     1825.22     1859.46     66.77 o 
  -5   1  10      421.15      432.58     37.99 o 
  -4   1  10      943.80      854.39     36.30 o 
  -3   1  10      722.66      714.33     21.99 o 
  -2   1  10       20.98       20.52      4.65 o 
  -1   1  10      709.10      741.44     24.76 o 
   0   1  10      645.80      639.58     23.61 o 
   1   1  10      165.96      152.70     10.37 o 
   2   1  10      273.66      268.72     29.40 o 
   3   1  10      491.65      460.23     21.81 o 
   4   1  10      276.76      266.86     14.20 o 
   5   1  10      130.55      123.49     11.35 o 
   6   1  10        0.58        2.21      3.70 o 
   7   1  10      537.38      530.44     34.92 o 
  -7   2  10      321.12      292.89     34.12 o 
  -6   2  10     1065.26     1100.04     47.60 o 
  -5   2  10     1322.81     1411.94     49.57 o 
  -4   2  10       89.97       74.92     10.68 o 
  -3   2  10      993.41      997.86     24.93 o 
  -2   2  10     4493.13     4384.44     46.28 o 
  -1   2  10       16.38        9.52      5.88 o 
   0   2  10      610.17      593.58     22.08 o 
   1   2  10     1184.91     1174.43     49.80 o 
   2   2  10     3326.00     3341.16     72.87 o 
   3   2  10     1034.93     1048.88     52.00 o 
   4   2  10      860.48      835.21     27.56 o 
   5   2  10      400.32      385.55     21.51 o 
   6   2  10       49.74       41.03      8.26 o 
   7   2  10      234.25      221.34     28.35 o 
   8   2  10      905.37      921.45     60.38 o 
  -6   3  10      213.42      184.20     20.06 o 
  -5   3  10      645.02      651.16     34.94 o 
  -4   3  10        3.31       -5.28      5.28 o 
  -3   3  10      245.13      232.57     11.96 o 
  -2   3  10      198.69      192.17     11.57 o 
  -1   3  10      160.42      152.50      9.63 o 
   0   3  10       51.74       65.93      6.94 o 
   1   3  10     3101.32     3196.08     48.87 o 
   2   3  10     5183.01     5122.73    134.48 o 
   3   3  10      868.17      815.07     32.18 o 
   4   3  10     3108.40     3140.61     70.26 o 
   5   3  10     5104.58     5191.38     96.46 o 
   6   3  10      291.67      283.74     29.02 o 
   7   3  10       95.87      103.99     21.23 o 
   8   3  10     1024.19      977.19     62.37 o 
  -6   4  10       98.00       78.11     14.14 o 
  -5   4  10       17.55       15.75      7.47 o 
  -4   4  10      118.90      130.39     16.00 o 
  -3   4  10      153.13      130.48      9.62 o 
  -2   4  10       21.73       20.98      4.64 o 
  -1   4  10      292.25      271.72     12.61 o 
   0   4  10      230.13      234.94     13.25 o 
   1   4  10     2718.35     2578.70     56.88 o 
   2   4  10     9068.55     8771.59    113.46 o 
   3   4  10     4031.20     4238.12    114.19 o 
   4   4  10     1680.87     1691.35     43.95 o 
   5   4  10     3614.47     3752.10    102.89 o 
   6   4  10     1874.93     1861.53     76.78 o 
   7   4  10      197.54      219.11     27.37 o 
   8   4  10      963.88     1011.07     73.02 o 
  -5   5  10     1280.76     1302.74     53.58 o 
  -4   5  10     2932.45     2910.28     74.46 o 
  -3   5  10      181.80      205.33     19.89 o 
  -2   5  10      231.33      276.61     13.48 o 
  -1   5  10     2546.92     2482.35     40.74 o 
   0   5  10      840.31      886.83     31.10 o 
   1   5  10      440.50      429.12     23.20 o 
   2   5  10     4754.66     4918.00    140.05 o 
   3   5  10     3580.65     3449.38     52.92 o 
   4   5  10     1112.37     1073.77     28.81 o 
   5   5  10     3106.63     3129.21    142.27 o 
   6   5  10     1099.68     1078.94     58.15 o 
   7   5  10      143.43      157.82     30.79 o 
   8   5  10      108.96      138.53     23.44 o 
  -5   6  10     1206.84     1314.96     54.68 o 
  -4   6  10     2452.96     2446.74     71.17 o 
  -3   6  10     1824.07     1879.07     55.47 o 
  -2   6  10     1030.34      883.71     79.29 o 
  -1   6  10     2544.08     2547.44     53.31 o 
   0   6  10     2275.71     2232.62     53.43 o 
   1   6  10      242.77      251.07     15.50 o 
   2   6  10      759.48      811.26     52.00 o 
   3   6  10     1078.38      982.64     57.12 o 
   4   6  10      287.06      276.92     21.83 o 
   5   6  10       16.94       23.44     10.99 o 
   6   6  10        6.38       16.66      8.25 o 
   7   6  10        1.85       10.52      7.52 o 
   8   6  10       68.58       63.33     16.07 o 
  -4   7  10     2160.59     2248.79     70.85 o 
  -3   7  10     2810.53     2860.80     72.14 o 
  -2   7  10      354.84      373.74     34.49 o 
  -1   7  10     1415.14     1398.93     38.94 o 
   0   7  10     2535.60     2479.80     57.00 o 
   1   7  10       91.20      113.62     15.90 o 
   2   7  10      327.99      328.12     27.49 o 
   3   7  10     1907.48     1876.46     48.87 o 
   4   7  10       59.67       55.26      7.66 o 
   5   7  10       38.00       36.04     11.26 o 
   6   7  10      548.83      566.88     43.11 o 
   7   7  10      846.71      885.82     56.15 o 
   8   7  10       23.51       45.56     14.48 o 
  -4   8  10      802.25      857.02     65.64 o 
  -3   8  10     2359.96     2325.77    141.56 o 
  -2   8  10      613.07      609.38     41.09 o 
  -1   8  10      424.23      391.82     33.12 o 
   0   8  10      921.76      982.31     36.59 o 
   1   8  10      530.35      519.69     36.10 o 
   2   8  10     1077.37      995.32     79.46 o 
   3   8  10      154.66      177.44     22.21 o 
   4   8  10        4.52       11.97     18.51 o 
   5   8  10       63.40       66.73     14.99 o 
   6   8  10     1431.06     1454.50     70.19 o 
   7   8  10     3015.96     3264.30    109.45 o 
   8   8  10      721.03      721.32     54.03 o 
  -3   9  10      375.00      334.40     35.43 o 
  -2   9  10       47.98       47.30     13.13 o 
  -1   9  10        3.34        6.36      7.23 o 
   0   9  10       90.01       93.72     15.08 o 
   1   9  10        0.26       -5.44      5.44 o 
   2   9  10      194.04      163.16     16.99 o 
   3   9  10       56.06       52.82     18.69 o 
   4   9  10     1595.48     1653.43     70.94 o 
   5   9  10     1043.22     1051.69     58.82 o 
   6   9  10       55.18       31.58     12.30 o 
   7   9  10     1963.28     2092.99     95.50 o 
   8   9  10     1969.82     2058.04     92.40 o 
  -2  10  10      210.93      234.85     42.15 o 
  -1  10  10      653.15      663.56     52.56 o 
   0  10  10      564.89      613.18     52.21 o 
   1  10  10     1644.76     1713.62     53.52 o 
   2  10  10      359.35      334.78     24.36 o 
   3  10  10        9.37        2.65      4.23 o 
   4  10  10      634.63      616.79     45.10 o 
   5  10  10      631.92      641.35     64.59 o 
   6  10  10      408.33      427.23     48.37 o 
   7  10  10     1859.99     2000.18     89.91 o 
   0  11  10      631.33      636.95     38.18 o 
   1  11  10     2224.04     2180.84     67.33 o 
   2  11  10     2344.62     2285.00     67.19 o 
   3  11  10      359.71      374.50     27.19 o 
   4  11  10      471.47      477.49     40.93 o 
   5  11  10     1004.38      950.86     60.22 o 
   6  11  10      136.46      177.04     26.91 o 
   7  11  10      277.98      285.78     96.42 o 
   2  12  10     2292.18     2174.48     89.47 o 
   3  12  10      732.89      737.55     40.31 o 
   4  12  10      608.87      676.50     90.41 o 
   5  12  10      672.96      609.40     49.77 o 
  -4  -6  11        7.47       -6.18      8.48 o 
  -3  -6  11        5.12       37.35     14.59 o 
  -2  -6  11      284.70      330.88     38.64 o 
  -1  -6  11      869.89      894.81     61.19 o 
   0  -6  11     1316.47     1320.13     94.77 o 
  -5  -5  11       76.51       42.69     30.96 o 
  -4  -5  11      123.17      151.00     19.11 o 
  -3  -5  11       67.06       93.02     17.81 o 
  -2  -5  11      759.62      770.99     55.67 o 
  -1  -5  11     1133.58     1144.60     66.50 o 
   0  -5  11     1536.97     1588.42     77.36 o 
   1  -5  11     2990.27     3082.61     88.85 o 
   2  -5  11     1226.21     1231.27    103.09 o 
  -6  -4  11      857.16      818.67     61.04 o 
  -5  -4  11     1054.92     1032.06     77.63 o 
  -4  -4  11      203.52      238.50     28.45 o 
  -3  -4  11      177.65      176.04     23.93 o 
  -2  -4  11     2224.94     2181.35     88.98 o 
  -1  -4  11     1128.89     1019.40     60.23 o 
   0  -4  11      116.18      118.21     20.84 o 
   1  -4  11     1300.04     1265.48     65.48 o 
   2  -4  11     1114.19     1125.75     50.94 o 
   3  -4  11        0.72        7.39     16.65 o 
  -6  -3  11     1234.39     1210.09     68.21 o 
  -5  -3  11     1950.72     1839.86     75.06 o 
  -4  -3  11     1082.93     1117.08     60.54 o 
  -3  -3  11      153.90      193.42     20.40 o 
  -2  -3  11      969.17     1024.34     58.72 o 
  -1  -3  11     1996.50     1938.71     79.63 o 
   0  -3  11      196.29      194.07     14.90 o 
   1  -3  11      112.08       95.87     18.24 o 
   2  -3  11      653.25      650.73     29.45 o 
   3  -3  11      160.77      162.81     18.28 o 
   4  -3  11       92.43       80.01     14.06 o 
  -6  -2  11      563.56      563.01     36.82 o 
  -5  -2  11      845.37      914.89     43.37 o 
  -4  -2  11     2019.11     1931.50     57.83 o 
  -3  -2  11      291.08      268.28     23.31 o 
  -2  -2  11      638.66      596.84     43.44 o 
  -1  -2  11     2714.57     2766.09     91.65 o 
   0  -2  11      231.63      228.84     18.96 o 
   1  -2  11      141.51      131.53     12.53 o 
   2  -2  11       39.40       23.62     10.61 o 
   3  -2  11      146.93      134.92     13.77 o 
   4  -2  11      318.60      309.82     34.09 o 
   5  -2  11      756.85      685.00     60.09 o 
  -7  -1  11     1188.25     1193.30     57.59 o 
  -6  -1  11      260.48      277.52     26.29 o 
  -5  -1  11      295.74      291.08     24.92 o 
  -4  -1  11     1403.08     1507.04     69.99 o 
  -3  -1  11      402.25      399.86     27.84 o 
  -2  -1  11      200.26      194.30     24.38 o 
  -1  -1  11      345.16      330.49     31.11 o 
   0  -1  11      300.28      301.81     29.01 o 
   1  -1  11        0.72       -2.54      3.49 o 
   2  -1  11      281.54      307.51     20.09 o 
   3  -1  11     1577.08     1619.05     53.78 o 
   4  -1  11     1052.45     1134.40     37.63 o 
   5  -1  11      798.10      751.65     39.07 o 
   6  -1  11     2135.20     2083.24     87.69 o 
  -6   0  11      332.75      313.28     28.60 o 
  -5   0  11       41.80       36.12     12.21 o 
  -4   0  11        1.24        1.46      7.46 o 
  -3   0  11      211.32      220.12     25.88 o 
  -2   0  11     2431.49     2494.03     80.48 o 
  -1   0  11      504.72      520.66     37.04 o 
   0   0  11        7.88       -1.13      6.93 o 
   1   0  11       41.88       40.60     11.72 o 
   2   0  11       30.25       43.06     11.22 o 
   3   0  11     1711.54     1688.34     66.24 o 
   4   0  11     2557.34     2550.22     54.21 o 
   5   0  11     1495.25     1579.25     54.39 o 
   6   0  11     2061.24     1981.99     83.33 o 
  -6   1  11      167.79      199.05     29.01 o 
  -5   1  11      197.07      170.31     25.47 o 
  -4   1  11      387.23      447.18     38.34 o 
  -3   1  11     1188.41     1179.33     37.70 o 
  -2   1  11     1472.67     1458.64     44.55 o 
  -1   1  11     1105.14     1101.38     35.67 o 
   0   1  11     1403.58     1371.19     62.52 o 
   1   1  11     1138.10     1116.07     39.48 o 
   2   1  11       64.24       59.59      6.17 o 
   3   1  11     1723.35     1696.71     40.57 o 
   4   1  11     3944.32     3975.12     60.97 o 
   5   1  11       91.57      104.98     13.02 o 
   6   1  11      574.75      544.78     65.66 o 
   7   1  11     1697.97     1683.53    121.24 o 
  -6   2  11      163.71      155.62     25.02 o 
  -5   2  11        3.20        3.44      8.95 o 
  -4   2  11      695.78      747.24     33.75 o 
  -3   2  11     4039.50     3966.72     49.59 o 
  -2   2  11     6067.84     6036.63     93.85 o 
  -1   2  11      396.38      408.59     19.68 o 
   0   2  11     1457.54     1346.61     47.72 o 
   1   2  11     4960.11     4905.90    139.70 o 
   2   2  11      363.47      362.10     29.64 o 
   3   2  11      500.33      479.61     34.58 o 
   4   2  11     1559.93     1686.72     63.38 o 
   5   2  11      441.33      462.31     24.94 o 
   6   2  11      126.70      125.81     14.81 o 
   7   2  11      141.34      115.38     21.48 o 
  -6   3  11       55.16       34.36     12.83 o 
  -5   3  11      498.14      503.80     46.77 o 
  -4   3  11      228.18      214.98     18.92 o 
  -3   3  11     2210.48     2197.24     41.58 o 
  -2   3  11     4785.32     4781.87     90.54 o 
  -1   3  11     2195.93     2133.99     30.67 o 
   0   3  11     2878.80     2647.83     73.24 o 
   1   3  11     4810.16     4597.90     58.87 o 
   2   3  11     1856.39     1804.49     39.35 o 
   3   3  11      219.69      205.26     14.70 o 
   4   3  11     1066.40     1025.37     34.85 o 
   5   3  11      801.80      767.88     29.45 o 
   6   3  11       98.15      100.78     13.64 o 
   7   3  11       27.64       36.75     13.23 o 
   8   3  11      123.19      114.20     54.00 o 
  -6   4  11      480.88      531.61     45.91 o 
  -5   4  11     1145.73     1152.76     48.63 o 
  -4   4  11      771.76      834.75     49.92 o 
  -3   4  11      755.72      794.06     35.04 o 
  -2   4  11     4009.73     4038.24     58.92 o 
  -1   4  11     2788.84     2769.57     54.96 o 
   0   4  11      403.53      399.89     21.52 o 
   1   4  11     2013.35     2099.96     47.37 o 
   2   4  11     1173.50     1093.11     35.58 o 
   3   4  11      216.64      205.97     16.62 o 
   4   4  11      738.17      725.69     34.07 o 
   5   4  11      484.98      449.65     19.39 o 
   6   4  11        2.52       11.91      8.60 o 
   7   4  11       84.35       92.85     19.42 o 
   8   4  11      753.97      783.71     56.67 o 
  -5   5  11     1272.47     1308.91     64.61 o 
  -4   5  11     1155.47     1202.47     48.73 o 
  -3   5  11      281.73      264.15     18.00 o 
  -2   5  11     1037.55     1072.60     31.82 o 
  -1   5  11      818.79      842.74     25.52 o 
   0   5  11        5.36        7.69      4.12 o 
   1   5  11       25.31       28.30      8.17 o 
   2   5  11        5.92       -3.72      8.72 o 
   3   5  11       44.60       55.03      7.39 o 
   4   5  11        0.07        0.27      2.39 o 
   5   5  11      108.11      100.47     18.58 o 
   6   5  11      158.71      142.78     22.97 o 
   7   5  11        3.02       -3.30     15.96 o 
   8   5  11     1067.01     1073.56     53.25 o 
  -5   6  11      453.41      489.79     34.23 o 
  -4   6  11     1252.61     1310.97     53.16 o 
  -3   6  11      122.03      157.61     14.54 o 
  -2   6  11      121.89      114.04     14.78 o 
  -1   6  11     1009.07      931.20     31.23 o 
   0   6  11      111.20      109.70     11.78 o 
   1   6  11      930.53      837.23     34.06 o 
   2   6  11     2858.36     2952.18    112.25 o 
   3   6  11     2765.22     2777.95     68.00 o 
   4   6  11        1.09        1.67      4.29 o 
   5   6  11       97.66       99.61     18.94 o 
   6   6  11     1365.29     1427.07     69.43 o 
   7   6  11       93.45       97.89     20.34 o 
   8   6  11      133.98      149.11     24.74 o 
  -4   7  11      600.40      648.04     39.07 o 
  -3   7  11      205.70      175.22     18.57 o 
  -2   7  11      543.26      527.18     31.67 o 
  -1   7  11       41.51       27.97      6.81 o 
   0   7  11     1106.53     1019.63     54.57 o 
   1   7  11      530.13      520.01     33.86 o 
   2   7  11     2582.68     2484.44     72.22 o 
   3   7  11     3404.69     3563.21    102.06 o 
   4   7  11      136.36      155.42     22.13 o 
   5   7  11      427.94      465.12     61.53 o 
   6   7  11     2263.55     2404.53     90.95 o 
   7   7  11      508.70      580.23     89.15 o 
   8   7  11      159.83      170.59     26.88 o 
  -3   8  11        0.37       -9.92      9.92 o 
  -2   8  11      168.43      160.89     18.58 o 
  -1   8  11        2.40       -6.34     14.10 o 
   0   8  11      679.92      692.31     33.52 o 
   1   8  11      859.09      830.65     36.82 o 
   2   8  11     1083.09     1027.81     76.25 o 
   3   8  11     4201.32     4403.87    110.52 o 
   4   8  11     6517.01     6839.76    303.44 o 
   5   8  11     2001.04     2008.33    103.35 o 
   6   8  11      638.31      697.52     50.42 o 
   7   8  11      798.16      816.64     56.33 o 
   8   8  11       45.92       67.46     18.03 o 
  -2   9  11      373.84      404.55     30.11 o 
  -1   9  11      196.39      187.82     24.52 o 
   0   9  11     1525.15     1530.88     67.95 o 
   1   9  11     2313.77     2302.83     62.15 o 
   2   9  11      505.24      483.05     29.63 o 
   3   9  11     2414.31     2425.66     96.02 o 
   4   9  11     2560.91     2617.60    200.23 o 
   5   9  11       94.23      111.13     20.63 o 
   6   9  11     1164.03     1209.48     97.23 o 
   7   9  11      938.32      938.69     61.72 o 
   8   9  11      242.17      242.02     33.54 o 
  -1  10  11        2.79       -3.04      5.77 o 
   0  10  11      449.93      411.97     36.86 o 
   1  10  11     1587.93     1580.76     52.80 o 
   2  10  11      233.03      231.83     21.09 o 
   3  10  11      744.82      736.86     47.92 o 
   4  10  11      980.11      920.32     55.99 o 
   5  10  11      416.63      386.85     37.72 o 
   6  10  11        2.47       -0.56      8.26 o 
   7  10  11       31.48       36.39     14.14 o 
   0  11  11      581.39      595.51     45.36 o 
   1  11  11      746.48      703.49     48.27 o 
   2  11  11      307.53      306.05     24.95 o 
   3  11  11      103.76       87.02     20.17 o 
   4  11  11       16.51       13.80      9.83 o 
   5  11  11      305.42      312.45     34.28 o 
   6  11  11       90.36       92.06     20.71 o 
   2  12  11      325.05      382.60     58.16 o 
   3  12  11      409.02      425.96     39.18 o 
   4  12  11       44.77        4.60     22.29 o 
   5  12  11      801.26      793.22     57.31 o 
  -4  -5  12      145.74      127.47     25.27 o 
  -3  -5  12      961.79      954.62     60.66 o 
  -2  -5  12      317.08      371.32     40.06 o 
  -1  -5  12        4.11        6.84      8.25 o 
   0  -5  12       51.64       43.05     27.89 o 
   1  -5  12      140.21      118.17     44.89 o 
  -5  -4  12      558.10      534.57     48.51 o 
  -4  -4  12       39.14       25.10     11.40 o 
  -3  -4  12        0.50       -3.79     15.41 o 
  -2  -4  12       89.09       72.23     17.64 o 
  -1  -4  12      172.97      187.71     69.71 o 
   0  -4  12      386.88      386.54     38.56 o 
   1  -4  12       45.90       28.55     10.34 o 
   2  -4  12        1.28       17.37     28.21 o 
  -5  -3  12     1307.14     1294.19     55.97 o 
  -4  -3  12       47.57       36.69     12.67 o 
  -3  -3  12        2.52        8.29      7.26 o 
  -2  -3  12       27.38       28.37     15.56 o 
  -1  -3  12     1292.48     1298.67     68.43 o 
   0  -3  12     1925.42     1933.91     82.98 o 
   1  -3  12      611.03      565.99     59.29 o 
   2  -3  12      629.53      621.17     38.36 o 
   3  -3  12       74.37       53.32     15.62 o 
  -6  -2  12       11.19       18.05     18.17 o 
  -5  -2  12      191.11      200.78     28.16 o 
  -4  -2  12      122.59      104.03     22.45 o 
  -3  -2  12      120.20       99.79     15.59 o 
  -2  -2  12      385.99      432.66     38.30 o 
  -1  -2  12     1361.03     1350.79     96.43 o 
   0  -2  12     1221.20     1290.59     65.52 o 
   1  -2  12     1569.72     1671.21     73.87 o 
   2  -2  12     3044.95     3051.21    133.84 o 
   3  -2  12      769.89      744.05     39.72 o 
   4  -2  12       73.23       71.41     16.77 o 
  -6  -1  12      682.39      734.69     55.57 o 
  -5  -1  12       13.84        3.18     14.29 o 
  -4  -1  12        9.65       15.82     10.32 o 
  -3  -1  12       37.06       32.37      9.20 o 
  -2  -1  12      320.69      337.68     32.78 o 
  -1  -1  12     4822.01     4829.95    122.60 o 
   0  -1  12     4685.40     4776.80    121.09 o 
   1  -1  12      908.04      931.69     53.57 o 
   2  -1  12     2675.26     2684.46     81.87 o 
   3  -1  12     2408.27     2376.35     68.65 o 
   4  -1  12      133.47      126.66     15.92 o 
   5  -1  12      798.33      796.54     41.09 o 
  -6   0  12      650.18      669.28     53.33 o 
  -5   0  12      266.27      261.98     31.36 o 
  -4   0  12     1221.33     1171.52     64.79 o 
  -3   0  12      607.42      625.30     35.59 o 
  -2   0  12      525.21      526.34     39.31 o 
  -1   0  12     4549.40     4558.75    114.64 o 
   0   0  12     2346.68     2474.10     84.59 o 
   1   0  12       90.86      109.83     18.17 o 
   2   0  12      883.51      865.20     50.30 o 
   3   0  12     1339.29     1349.67     95.68 o 
   4   0  12      317.80      310.53     19.86 o 
   5   0  12       27.51       25.54      7.58 o 
   6   0  12      413.14      398.52     38.58 o 
  -6   1  12     1209.93     1207.36     71.52 o 
  -5   1  12      564.67      523.59     45.74 o 
  -4   1  12      952.78     1017.19     60.16 o 
  -3   1  12     2178.82     2227.08     71.76 o 
  -2   1  12      972.11      948.56     50.86 o 
  -1   1  12        8.83        9.80      4.92 o 
   0   1  12      979.55      995.45     69.14 o 
   1   1  12     1203.81     1205.97     57.49 o 
   2   1  12       12.74       22.98      9.08 o 
   3   1  12      359.35      340.42     15.83 o 
   4   1  12        5.52        3.15      3.07 o 
   5   1  12      107.18       92.12     13.12 o 
   6   1  12       14.59       -4.99     13.69 o 
  -6   2  12     1451.68     1588.86    119.65 o 
  -5   2  12      528.68      532.32     46.00 o 
  -4   2  12      282.10      269.99     31.41 o 
  -3   2  12     2921.34     2977.68     72.97 o 
  -2   2  12      687.49      729.94     29.80 o 
  -1   2  12      424.96      373.88     22.55 o 
   0   2  12     3900.87     3883.69     68.87 o 
   1   2  12       57.22       68.34     10.06 o 
   2   2  12      352.35      371.36     31.85 o 
   3   2  12      477.12      423.65     34.35 o 
   4   2  12     1655.64     1695.55     48.65 o 
   5   2  12      415.56      444.90     26.53 o 
   6   2  12       29.09       14.93     17.05 o 
   7   2  12      233.03      275.49     51.11 o 
  -6   3  12     2469.54     2684.12    201.28 o 
  -5   3  12      607.35      679.01     52.16 o 
  -4   3  12       31.08       41.24     13.01 o 
  -3   3  12      887.77      894.36     27.95 o 
  -2   3  12      473.91      464.31     15.36 o 
  -1   3  12      165.44      165.58     15.79 o 
   0   3  12       95.27       90.52     11.69 o 
   1   3  12      405.75      386.48     31.67 o 
   2   3  12       40.51       33.25      6.34 o 
   3   3  12      871.95      796.21     41.21 o 
   4   3  12     2842.47     2838.30     89.38 o 
   5   3  12     1498.18     1522.93     66.62 o 
   6   3  12      378.21      409.31     27.65 o 
   7   3  12     1464.26     1374.39    110.01 o 
  -5   4  12       55.30       50.25     14.86 o 
  -4   4  12       92.81       76.12     18.47 o 
  -3   4  12       51.37       50.75      7.68 o 
  -2   4  12        0.55        5.60      5.63 o 
  -1   4  12       61.75       45.58      5.76 o 
   0   4  12      155.30      159.94     13.65 o 
   1   4  12      133.04      128.55     10.41 o 
   2   4  12     1119.16     1126.25     32.81 o 
   3   4  12      467.00      461.98     25.70 o 
   4   4  12     3159.66     3305.16    101.30 o 
   5   4  12     4865.25     4850.20    127.77 o 
   6   4  12      651.30      643.86     69.99 o 
   7   4  12      611.71      657.19     49.29 o 
  -5   5  12        2.98        0.80      9.39 o 
  -4   5  12      505.96      515.03     32.44 o 
  -3   5  12     1270.84     1273.84     47.65 o 
  -2   5  12     2554.22     2469.96     48.11 o 
  -1   5  12      626.73      675.31     24.99 o 
   0   5  12        4.02       14.90      4.88 o 
   1   5  12      770.33      748.13     53.87 o 
   2   5  12     2263.54     2298.12     54.64 o 
   3   5  12      471.52      452.10     25.96 o 
   4   5  12      955.74      965.44     54.62 o 
   5   5  12     3302.69     3584.76    109.38 o 
   6   5  12     1384.75     1271.93     68.22 o 
   7   5  12      827.57      836.03     57.48 o 
   8   5  12      628.82      633.35     52.03 o 
  -4   6  12      455.95      430.14     31.37 o 
  -3   6  12     1031.10     1086.08     38.32 o 
  -2   6  12     1434.52     1547.69     89.96 o 
  -1   6  12     4043.57     4171.43     79.49 o 
   0   6  12     1261.89     1207.71     49.22 o 
   1   6  12      410.66      429.27     34.82 o 
   2   6  12     3136.05     3047.77     84.23 o 
   3   6  12     1154.87     1112.82     41.86 o 
   4   6  12       45.03       49.89     13.51 o 
   5   6  12      683.02      674.47     47.60 o 
   6   6  12      693.97      684.78     93.54 o 
   7   6  12        2.71       -9.99      9.99 o 
   8   6  12       41.01       48.29     15.61 o 
  -4   7  12     1310.19     1280.62     55.44 o 
  -3   7  12      806.76      867.89     95.09 o 
  -2   7  12     1080.29     1068.99     46.78 o 
  -1   7  12     3694.14     3585.30     70.12 o 
   0   7  12     1407.69     1455.01     49.70 o 
   1   7  12      535.78      539.22     43.70 o 
   2   7  12     1816.27     1907.60     70.90 o 
   3   7  12      790.65      808.70     48.40 o 
   4   7  12      136.72      126.60     20.48 o 
   5   7  12      998.83     1062.18     60.19 o 
   6   7  12      196.78      187.57     27.13 o 
   7   7  12        8.91        0.34      8.88 o 
   8   7  12       49.35       66.03     17.47 o 
  -3   8  12     1016.65     1138.12     66.86 o 
  -2   8  12      435.32      420.36     30.59 o 
  -1   8  12     1885.11     1892.76     76.81 o 
   0   8  12     2458.22     2393.17     65.57 o 
   1   8  12      418.27      405.29     26.84 o 
   2   8  12      535.22      584.86     81.38 o 
   3   8  12     1102.28     1115.82     70.36 o 
   4   8  12      851.46      840.41     52.56 o 
   5   8  12      316.37      306.80     42.23 o 
   6   8  12        1.67       17.55     11.22 o 
   7   8  12      333.84      301.00     35.38 o 
  -2   9  12      402.11      420.75     40.83 o 
  -1   9  12      213.96      197.58     25.72 o 
   0   9  12      283.65      288.94     31.85 o 
   1   9  12        6.18       12.91      9.37 o 
   2   9  12        0.33       18.62      7.47 o 
   3   9  12       40.44       37.64     11.49 o 
   4   9  12       28.37       17.70     17.05 o 
   5   9  12      326.37      309.58     33.98 o 
   6   9  12      336.77      333.67     36.44 o 
   7   9  12     1505.86     1492.42     92.83 o 
  -1  10  12        1.62       11.83      9.02 o 
   0  10  12      120.19      105.42     20.14 o 
   1  10  12      764.58      767.22     51.14 o 
   2  10  12      228.32      215.84     21.11 o 
   3  10  12      529.46      555.41     42.76 o 
   4  10  12      697.29      645.86     48.06 o 
   5  10  12        5.14       15.20     15.25 o 
   6  10  12        1.52       -8.93      8.93 o 
   7  10  12      534.75      558.05     50.07 o 
   1  11  12      922.89      948.91     58.25 o 
   2  11  12      981.98      940.93     57.35 o 
   3  11  12      597.30      673.30     38.46 o 
   4  11  12     1777.29     1749.89     98.24 o 
   5  11  12     1046.32      974.44     62.30 o 
   6  11  12       75.92      100.73     27.63 o 
  -4  -4  13      968.42      964.53     61.78 o 
  -3  -4  13      702.77      659.88     76.42 o 
  -2  -4  13      316.35      300.41     37.00 o 
  -1  -4  13      144.00      115.01     22.96 o 
   0  -4  13      619.54      625.06     51.35 o 
   1  -4  13     1598.46     1609.56     67.21 o 
  -4  -3  13     1334.44     1327.60    144.02 o 
  -3  -3  13      679.48      662.45     41.20 o 
  -2  -3  13     1568.60     1553.81     95.68 o 
  -1  -3  13      502.06      531.52     46.02 o 
   0  -3  13       59.02       48.37     15.45 o 
   1  -3  13     1478.37     1498.57     80.15 o 
   2  -3  13      868.55      967.05     49.75 o 
  -5  -2  13     2532.91     2606.03    111.97 o 
  -4  -2  13     1148.10     1134.94     66.99 o 
  -3  -2  13      209.21      222.23     23.52 o 
  -2  -2  13     1559.01     1571.98     80.22 o 
  -1  -2  13     1443.84     1521.44     75.05 o 
   0  -2  13      347.78      341.29     35.97 o 
   1  -2  13     1033.13     1026.91     61.37 o 
   2  -2  13      741.30      759.04     52.04 o 
   3  -2  13      131.77      107.63     21.57 o 
   4  -2  13        7.14       11.66     12.23 o 
  -5  -1  13     1124.40     1149.10     69.28 o 
  -4  -1  13     1510.86     1687.79     80.98 o 
  -3  -1  13      207.35      235.83     23.64 o 
  -2  -1  13      463.51      469.94     48.80 o 
  -1  -1  13     1551.44     1512.54     72.32 o 
   0  -1  13      411.11      426.59     38.63 o 
   1  -1  13       22.60       39.12     12.19 o 
   2  -1  13      572.37      572.01     44.62 o 
   3  -1  13       29.19       28.35      9.24 o 
   4  -1  13      118.48      143.34     32.79 o 
  -5   0  13      839.83      862.11     60.34 o 
  -4   0  13     1152.63     1116.67     66.30 o 
  -3   0  13        0.83       -4.35      5.32 o 
  -2   0  13      134.89      111.59     19.35 o 
  -1   0  13        1.26       17.35     14.58 o 
   0   0  13      771.87      768.75     53.92 o 
   1   0  13      308.30      306.87     33.93 o 
   2   0  13       31.64       23.15     10.86 o 
   3   0  13        1.08       -4.14      9.86 o 
   4   0  13        0.94       -5.88      5.88 o 
   5   0  13      207.24      250.35     47.13 o 
  -5   1  13        4.86        3.63      8.84 o 
  -4   1  13      411.50      410.19     41.18 o 
  -3   1  13        0.21       -4.50      5.80 o 
  -2   1  13      479.01      507.29     39.31 o 
  -1   1  13      770.77      761.63     47.93 o 
   0   1  13     1179.34     1171.60     59.76 o 
   1   1  13      604.53      610.39     43.36 o 
   2   1  13      143.20      150.98     21.98 o 
   3   1  13     1050.19     1059.31     57.49 o 
   4   1  13      325.52      316.67     24.73 o 
   5   1  13      177.99      136.70     35.59 o 
   6   1  13     1636.97     1757.19    128.08 o 
  -5   2  13      224.26      206.67     42.60 o 
  -4   2  13      249.19      266.91     33.18 o 
  -3   2  13        1.00        1.92      5.85 o 
  -2   2  13      697.27      707.58     43.43 o 
  -1   2  13     2369.50     2374.91     98.35 o 
   0   2  13     5244.78     5224.33    165.13 o 
   1   2  13      883.89      948.90     52.84 o 
   2   2  13      104.41      108.95     18.69 o 
   3   2  13     2169.99     2261.21     83.16 o 
   4   2  13     1611.11     1633.63     71.33 o 
   5   2  13      108.04       94.42     17.84 o 
   6   2  13      183.69      191.18     43.44 o 
  -5   3  13        6.60       13.00     12.37 o 
  -4   3  13        3.05       -3.59      8.21 o 
  -3   3  13      480.31      478.60     30.03 o 
  -2   3  13      636.37      675.96     35.91 o 
  -1   3  13      804.38      789.30     45.88 o 
   0   3  13     2682.31     2604.48     63.34 o 
   1   3  13     4864.18     4759.64     81.44 o 
   2   3  13     1664.46     1703.87     70.54 o 
   3   3  13     1048.40     1060.82    103.05 o 
   4   3  13     2551.68     2619.19     90.06 o 
   5   3  13      301.93      292.30     31.15 o 
   6   3  13      148.37      181.84     24.27 o 
   7   3  13      614.93      674.86     79.90 o 
  -5   4  13      471.79      553.60     49.16 o 
  -4   4  13      235.08      286.19     34.56 o 
  -3   4  13      601.35      560.94     45.88 o 
  -2   4  13     2630.99     2633.49     68.59 o 
  -1   4  13      917.53      880.13     54.93 o 
   0   4  13     1391.24     1368.46     46.84 o 
   1   4  13     3956.85     3930.21     85.92 o 
   2   4  13      711.52      705.40     37.19 o 
   3   4  13      447.25      428.39     29.73 o 
   4   4  13     1421.70     1475.58     56.14 o 
   5   4  13      594.72      614.97     44.56 o 
   6   4  13      303.02      286.15     31.22 o 
   7   4  13      340.22      351.52     57.32 o 
  -4   5  13      131.83      115.13     21.78 o 
  -3   5  13      396.30      467.94     42.97 o 
  -2   5  13     2622.96     2770.09    115.76 o 
  -1   5  13      949.40      960.84     36.04 o 
   0   5  13      144.56      132.99     15.56 o 
   1   5  13     1056.97     1030.03     43.76 o 
   2   5  13      483.09      467.91     30.40 o 
   3   5  13       11.62       10.33      7.99 o 
   4   5  13       56.35       44.98     22.98 o 
   5   5  13        6.69        6.40      7.68 o 
   6   5  13        2.01        0.65      3.38 o 
   7   5  13       24.17       11.46     16.70 o 
  -4   6  13      582.87      561.74     48.95 o 
  -3   6  13      124.76      143.51     25.27 o 
  -2   6  13     1521.15     1514.43     57.27 o 
  -1   6  13      866.73      926.39     35.02 o 
   0   6  13       94.06      108.89     14.33 o 
   1   6  13      693.81      703.16     42.81 o 
   2   6  13        9.03       12.48      8.10 o 
   3   6  13      537.89      508.89     39.88 o 
   4   6  13     1139.90     1173.97     62.56 o 
   5   6  13     1391.45     1509.05     87.86 o 
   6   6  13       22.09       17.74     10.67 o 
   7   6  13       82.67       81.68     26.26 o 
  -3   7  13      122.03       79.39     19.52 o 
  -2   7  13      502.60      527.30     34.35 o 
  -1   7  13      667.74      631.74     37.73 o 
   0   7  13      717.07      662.58     34.07 o 
   1   7  13        7.53       12.28      8.04 o 
   2   7  13      618.25      603.44     41.50 o 
   3   7  13      884.96      897.74     71.18 o 
   4   7  13      675.84      679.24     47.98 o 
   5   7  13      909.20      966.67     59.51 o 
   6   7  13     1000.02     1063.47     64.71 o 
   7   7  13      190.80      210.56     60.57 o 
  -2   8  13       11.97        3.72      4.90 o 
  -1   8  13      106.22      100.16     15.54 o 
   0   8  13       47.67       57.65     11.11 o 
   1   8  13      166.31      156.19     20.24 o 
   2   8  13       84.79       92.16     17.91 o 
   3   8  13     2286.03     2237.68     88.13 o 
   4   8  13      697.13      719.00     52.79 o 
   5   8  13     1007.97     1105.90     64.29 o 
   6   8  13     5179.18     5380.50    147.04 o 
   7   8  13     1526.98     1643.80     84.50 o 
  -1   9  13      249.72      234.60     24.56 o 
   0   9  13     1046.98     1092.44     61.71 o 
   1   9  13      159.51      165.47     18.38 o 
   2   9  13      309.93      316.92     30.81 o 
   3   9  13     2702.57     2696.91    243.47 o 
   4   9  13     1076.27      981.97     59.40 o 
   5   9  13      676.19      754.87     79.95 o 
   6   9  13     1416.91     1512.49     78.94 o 
   7   9  13      491.67      598.15     57.85 o 
   0  10  13     1784.33     1784.61     80.91 o 
   1  10  13      200.76      149.79     24.09 o 
   2  10  13       56.38       51.63     11.17 o 
   3  10  13     1082.06     1141.33     76.33 o 
   4  10  13      938.90      994.39     60.69 o 
   5  10  13      384.13      357.53     46.44 o 
   6  10  13      638.28      665.87     53.65 o 
   1  11  13     1608.46     1541.63     76.03 o 
   2  11  13      518.59      563.75     46.17 o 
   3  11  13      353.79      304.47     27.29 o 
   4  11  13      629.89      595.54     48.30 o 
   5  11  13      106.01       93.76     20.35 o 
  -3  -3  14      970.80      918.58     58.47 o 
  -2  -3  14      449.48      437.11     44.41 o 
  -1  -3  14        6.99        0.52      4.96 o 
   0  -3  14      125.77      123.36     25.78 o 
   1  -3  14      395.73      341.78     38.38 o 
  -4  -2  14       45.81       29.21     13.18 o 
  -3  -2  14       23.36       20.81      9.34 o 
  -2  -2  14      345.65      389.52     40.68 o 
  -1  -2  14       31.01       43.17     14.44 o 
   0  -2  14      192.46      169.93     26.68 o 
   1  -2  14      505.18      511.86     46.99 o 
   2  -2  14     1112.17     1120.90     66.36 o 
  -4  -1  14      276.18      277.95     35.40 o 
  -3  -1  14        8.09       -4.89      6.97 o 
  -2  -1  14        3.51        5.64     15.91 o 
  -1  -1  14       20.80       -7.12      8.93 o 
   0  -1  14      161.77      162.39     25.54 o 
   1  -1  14     2163.01     2145.05     99.06 o 
   2  -1  14     4201.81     4209.17    125.52 o 
   3  -1  14      798.64      810.12     44.38 o 
   4  -1  14      300.45      298.62     35.08 o 
  -5   0  14     1244.02     1290.33     76.92 o 
  -4   0  14      470.49      470.90     60.80 o 
  -3   0  14      290.88      256.47     25.20 o 
  -2   0  14      410.67      395.57     37.89 o 
  -1   0  14      954.49     1009.91     60.05 o 
   0   0  14     1173.13     1128.43     63.39 o 
   1   0  14      927.60      873.72     55.80 o 
   2   0  14     1401.68     1375.59    122.65 o 
   3   0  14      874.19      889.03     56.51 o 
   4   0  14      148.10      138.16     22.82 o 
  -5   1  14      834.39      919.83     65.53 o 
  -4   1  14     1640.74     1762.13     86.62 o 
  -3   1  14     1204.95     1184.80     52.80 o 
  -2   1  14      106.46      116.40     23.74 o 
  -1   1  14     1805.73     1811.43     77.80 o 
   0   1  14     2401.06     2181.30     85.47 o 
   1   1  14       35.94       27.06     15.23 o 
   2   1  14      348.92      381.10     36.25 o 
   3   1  14     1889.00     1807.22     91.51 o 
   4   1  14       25.77       21.75      8.35 o 
   5   1  14       57.87       42.24     22.34 o 
  -5   2  14      362.97      322.93     39.59 o 
  -4   2  14     1498.36     1582.59     97.16 o 
  -3   2  14     1687.51     1845.36     63.81 o 
  -2   2  14      141.43      148.23     18.36 o 
  -1   2  14     1334.36     1344.47     89.71 o 
   0   2  14     1977.23     2039.45     80.39 o 
   1   2  14      776.79      734.10     48.83 o 
   2   2  14     1102.07     1106.69     60.55 o 
   3   2  14      170.77      179.02     25.47 o 
   4   2  14       18.11       12.49      7.79 o 
   5   2  14      270.45      303.30     32.95 o 
  -4   3  14     1553.60     1631.57     83.78 o 
  -3   3  14     1774.39     1833.67     61.59 o 
  -2   3  14      286.07      280.76     24.44 o 
  -1   3  14      219.46      186.94     26.67 o 
   0   3  14     1138.62     1077.89     57.48 o 
   1   3  14      448.53      413.15     36.55 o 
   2   3  14        1.37       -2.75     13.74 o 
   3   3  14      587.76      568.65     43.47 o 
   4   3  14       11.23       -0.61      5.68 o 
   5   3  14      391.78      402.13     37.25 o 
   6   3  14      549.14      569.34     71.98 o 
  -4   4  14       31.58       19.11     13.61 o 
  -3   4  14      212.47      167.85     28.30 o 
  -2   4  14       37.33       41.16     10.17 o 
  -1   4  14      112.05      100.85     17.63 o 
   0   4  14       16.06       27.79     10.20 o 
   1   4  14        2.75        3.03      6.52 o 
   2   4  14      277.80      276.01     30.26 o 
   3   4  14        5.33       -2.46      4.74 o 
   4   4  14     1104.72     1118.34     78.90 o 
   5   4  14      467.27      436.77     41.96 o 
   6   4  14      468.43      486.33     42.38 o 
  -4   5  14        2.13        7.95     15.34 o 
  -3   5  14        2.22       -7.13      8.95 o 
  -2   5  14      301.58      332.71     36.93 o 
  -1   5  14     1105.58     1108.52     46.99 o 
   0   5  14     1267.21     1338.83     51.19 o 
   1   5  14      528.31      529.73     33.02 o 
   2   5  14      120.50      104.67     15.51 o 
   3   5  14        8.61       20.93      7.71 o 
   4   5  14      862.68      893.96     45.75 o 
   5   5  14     1572.31     1523.78     73.52 o 
   6   5  14      251.93      255.43     31.59 o 
  -3   6  14       33.41       30.48     12.87 o 
  -2   6  14      446.98      452.47     43.42 o 
  -1   6  14     1429.75     1385.62     44.67 o 
   0   6  14      550.08      604.22     34.25 o 
   1   6  14     2505.69     2501.49     82.88 o 
   2   6  14     2545.96     2473.84    140.92 o 
   3   6  14      102.70       99.33     18.75 o 
   4   6  14      782.06      854.85     55.44 o 
   5   6  14     1951.14     2006.22     88.81 o 
   6   6  14      118.74      101.80     21.45 o 
  -3   7  14       11.46       19.79     14.20 o 
  -2   7  14      976.33      974.73     61.67 o 
  -1   7  14     1998.55     2085.98     70.83 o 
   0   7  14      917.30      917.19     37.44 o 
   1   7  14     1216.06     1123.47     96.42 o 
   2   7  14     2443.66     2439.78     86.86 o 
   3   7  14     1044.38     1061.85     63.84 o 
   4   7  14      344.57      344.33     55.79 o 
   5   7  14      778.82      854.85     60.27 o 
   6   7  14      327.61      305.32     36.50 o 
  -2   8  14      327.77      364.49     40.06 o 
  -1   8  14     2051.78     2175.12     73.66 o 
   0   8  14     1060.87     1037.26     59.99 o 
   1   8  14      590.57      594.06     41.12 o 
   2   8  14     2659.72     2631.55     95.60 o 
   3   8  14     1061.20      999.63     78.37 o 
   4   8  14      223.77      219.51     28.57 o 
   5   8  14      869.96      851.52     58.34 o 
   6   8  14      746.16      822.43     59.36 o 
  -1   9  14     1678.49     1721.21     67.07 o 
   0   9  14     1295.93     1310.19     70.35 o 
   1   9  14      141.53      138.60     23.67 o 
   2   9  14      150.80      149.69     34.53 o 
   3   9  14      151.69      144.19     22.97 o 
   4   9  14       32.70       40.57     12.53 o 
   5   9  14      122.40      133.92     24.11 o 
   6   9  14       38.04       22.70     15.74 o 
   1  10  14        0.86       -7.98     10.23 o 
   2  10  14       60.29       30.64     10.77 o 
   3  10  14      333.27      330.20     34.98 o 
   4  10  14      288.66      266.47     32.47 o 
   5  10  14       67.71       57.35     29.01 o 
  -2  -2  15     1538.56     1506.68     82.50 o 
  -1  -2  15      429.10      488.37     46.84 o 
   0  -2  15      239.55      288.61     36.78 o 
   1  -2  15     1426.19     1367.49     77.42 o 
  -3  -1  15      360.96      337.52     31.44 o 
  -2  -1  15     1740.66     1774.74    128.82 o 
  -1  -1  15      950.09      974.58     92.01 o 
   0  -1  15       31.63       28.27     20.47 o 
   1  -1  15      940.89      953.81     94.24 o 
   2  -1  15     1103.70     1115.92     68.02 o 
  -4   0  15     1546.39     1670.33     87.60 o 
  -3   0  15      358.37      333.86     30.40 o 
  -2   0  15      562.54      491.49     44.29 o 
  -1   0  15      330.20      279.12     38.98 o 
   0   0  15       64.41       53.55     15.83 o 
   1   0  15        1.59       -9.66      9.66 o 
   2   0  15       79.61       63.65     16.39 o 
   3   0  15       69.19       61.60     18.67 o 
  -4   1  15      874.02      814.05     62.36 o 
  -3   1  15       16.32        8.33      9.20 o 
  -2   1  15      108.08       93.52     19.26 o 
  -1   1  15      131.65      108.91     21.01 o 
   0   1  15      135.61      139.72     23.36 o 
   1   1  15      657.86      718.16     52.26 o 
   2   1  15      500.62      521.23     52.92 o 
   3   1  15      334.59      296.80     38.21 o 
   4   1  15       14.28        1.77      9.25 o 
  -4   2  15      788.43      772.53     72.21 o 
  -3   2  15      750.52      707.05     49.22 o 
  -2   2  15      105.40      100.10     18.13 o 
  -1   2  15        4.53       -6.43      6.43 o 
   0   2  15      458.65      421.36     38.98 o 
   1   2  15     1451.70     1455.92     72.15 o 
   2   2  15     1947.58     1919.84     83.64 o 
   3   2  15     1020.93      966.46     59.99 o 
   4   2  15      178.84      176.31     26.73 o 
   5   2  15      215.46      272.36     52.61 o 
  -4   3  15       28.40       18.60     16.63 o 
  -3   3  15       10.81       -0.29     16.08 o 
  -2   3  15        3.97        4.33      7.07 o 
  -1   3  15       80.90       74.11     16.51 o 
   0   3  15      740.31      746.00     50.72 o 
   1   3  15      958.68     1000.40     58.88 o 
   2   3  15      470.81      464.60     40.80 o 
   3   3  15     3435.50     3530.90    113.18 o 
   4   3  15     2513.95     2557.56     97.48 o 
   5   3  15       94.06       99.96     21.64 o 
  -3   4  15      497.74      483.09     46.23 o 
  -2   4  15      422.29      443.25     31.59 o 
  -1   4  15       51.91       46.48     12.94 o 
   0   4  15     2235.07     2176.33    101.68 o 
   1   4  15     2443.45     2501.39     91.94 o 
   2   4  15      364.37      357.73     35.45 o 
   3   4  15     1229.75     1213.21     66.01 o 
   4   4  15     1311.99     1312.63     70.21 o 
   5   4  15      396.91      372.64     37.95 o 
  -3   5  15     1513.97     1617.46     84.96 o 
  -2   5  15      763.17      779.29     57.96 o 
  -1   5  15      135.67      150.63     18.74 o 
   0   5  15     1212.91     1237.73     62.83 o 
   1   5  15     2052.74     2129.16     96.51 o 
   2   5  15      207.91      243.66     24.17 o 
   3   5  15      211.96      201.26     22.59 o 
   4   5  15      919.84      978.91     60.48 o 
   5   5  15       75.12       63.64     16.11 o 
   6   5  15        8.73        8.92      9.80 o 
  -2   6  15     1709.26     1809.91     88.75 o 
  -1   6  15      435.18      469.98     34.80 o 
   0   6  15      468.85      544.55     34.18 o 
   1   6  15     1276.43     1340.19     54.91 o 
   2   6  15      508.79      505.17     43.50 o 
   3   6  15      179.75      195.27     24.07 o 
   4   6  15        0.69        0.97      5.78 o 
   5   6  15      171.42      181.84     54.21 o 
   6   6  15      549.32      547.59     39.55 o 
  -2   7  15      807.57      877.59     62.87 o 
  -1   7  15      709.84      694.90     42.88 o 
   0   7  15      238.38      243.39     20.56 o 
   1   7  15      743.15      680.97     42.15 o 
   2   7  15      885.38      868.50    100.45 o 
   3   7  15       11.74       21.50     12.01 o 
   4   7  15       87.27      113.34     22.17 o 
   5   7  15      676.06      721.32     59.09 o 
   6   7  15      506.06      498.47     47.84 o 
  -1   8  15       73.46       48.99     13.15 o 
   0   8  15        0.05       -8.26      8.26 o 
   1   8  15      355.09      423.29     44.64 o 
   2   8  15       38.14       28.33     19.33 o 
   3   8  15       62.31       53.32     14.91 o 
   4   8  15       39.56       32.93     14.11 o 
   5   8  15     1321.25     1397.92     77.05 o 
   0   9  15      168.05      176.42     22.31 o 
   1   9  15       32.41       13.70     11.94 o 
   2   9  15      529.81      540.42     43.57 o 
   3   9  15      566.44      552.06     50.38 o 
   4   9  15       96.64       78.20     18.45 o 
   5   9  15      666.50      662.34     53.56 o 
   2  10  15      498.13      499.77     47.48 o 
   3  10  15      706.12      652.16     49.68 o 
   4  10  15      199.62      228.67     31.17 o 
   0  -1  16        2.54       19.05      9.38 o 
  -2   0  16      173.97      117.97     30.00 o 
  -1   0  16      334.03      340.54     39.64 o 
   0   0  16      135.86      142.28     24.98 o 
   1   0  16      322.26      335.18     38.35 o 
   2   0  16     1653.50     1628.69    152.14 o 
  -2   1  16     1006.02      929.53     51.09 o 
  -1   1  16     1579.13     1524.49     79.31 o 
   0   1  16      123.97       97.45     20.74 o 
   1   1  16      350.69      370.49     39.40 o 
   2   1  16     1978.42     1975.72    155.83 o 
   3   1  16      195.98      193.94     28.93 o 
  -3   2  16      548.17      483.62     48.79 o 
  -2   2  16      558.37      566.06     38.98 o 
  -1   2  16     1603.33     1613.31     78.81 o 
   0   2  16      899.21      882.20     78.15 o 
   1   2  16      280.53      290.02     34.55 o 
   2   2  16     1065.60     1137.72     67.83 o 
   3   2  16     1708.13     1607.95    292.35 o 
   4   2  16      320.85      339.15     37.96 o 
  -3   3  16     1201.83     1214.00     75.91 o 
  -2   3  16      648.27      665.11     41.60 o 
  -1   3  16     1086.14     1024.43     61.30 o 
   0   3  16     1346.94     1221.73     67.60 o 
   1   3  16      166.49      193.82     26.74 o 
   2   3  16      469.57      470.68     43.20 o 
   3   3  16      648.84      651.08     53.81 o 
   4   3  16       11.63       -2.71     15.84 o 
  -2   4  16       44.02       33.09     13.80 o 
  -1   4  16       11.51        4.65      6.04 o 
   0   4  16      316.60      286.93     32.55 o 
   1   4  16        0.35       -1.14      7.83 o 
   2   4  16        0.57       10.37      7.66 o 
   3   4  16       82.01       90.66     19.51 o 
   4   4  16      285.40      329.87     36.78 o 
  -2   5  16      157.71      198.08     31.23 o 
  -1   5  16       47.29       49.77     12.06 o 
   0   5  16      144.39      161.85     23.70 o 
   1   5  16      516.74      500.75     42.90 o 
   2   5  16      659.71      584.08     90.33 o 
   3   5  16       78.34      110.94     21.75 o 
   4   5  16      243.11      216.05     30.60 o 
   5   5  16       14.69        2.03     12.12 o 
  -2   6  16       86.79      144.13     27.69 o 
  -1   6  16       48.81       10.31     29.10 o 
   0   6  16      173.06      138.41     22.59 o 
   1   6  16     1236.63     1210.85     54.44 o 
   2   6  16      618.75      735.09     43.27 o 
   3   6  16      562.14      603.06     40.07 o 
   4   6  16     1600.03     1637.94     67.64 o 
   5   6  16      558.12      573.15     40.91 o 
  -1   7  16       51.51       58.13     14.16 o 
   0   7  16      312.49      244.06     26.35 o 
   1   7  16     1624.22     1680.33     70.45 o 
   2   7  16     1759.07     1809.45     67.83 o 
   3   7  16      235.21      239.33     25.41 o 
   4   7  16      925.11      995.94     64.92 o 
   5   7  16     1902.46     2004.05    125.62 o 
   0   8  16       59.93       65.67     14.82 o 
   1   8  16      940.52      997.49     64.94 o 
   2   8  16     2030.94     2065.48    109.33 o 
   3   8  16      602.49      591.36     48.56 o 
   4   8  16      905.71      867.59     60.74 o 
   2   9  16     1619.34     1609.49     76.68 o 
   3   9  16      500.66      516.68     45.52 o 
  -1   2  17     1523.28     1493.25     79.53 o 
   0   2  17       90.10       99.04     22.80 o 
   1   2  17        5.06       -4.95     18.84 o 
   2   2  17      130.21      128.36     24.69 o 
  -1   3  17       73.82       55.88     25.24 o 
   0   3  17        2.52       -0.78      8.35 o 
   1   3  17        3.94       -7.13      7.13 o 
   2   3  17      215.36      196.86     30.78 o 
   3   3  17     1099.50     1063.81     93.29 o 
  -1   4  17      183.72      163.69     25.53 o 
   0   4  17      507.86      459.32     88.78 o 
   1   4  17       57.61       69.89     16.54 o 
   2   4  17      613.26      562.86     48.65 o 
   3   4  17     2187.69     2330.57    100.50 o 
  -1   5  17      611.80      630.13     55.42 o 
   0   5  17      829.28      816.53     55.88 o 
   1   5  17      606.02      591.61     48.15 o 
   2   5  17      214.25      228.50     31.28 o 
   3   5  17      917.96     1018.25    175.05 o 
   0   6  17     1131.57     1179.24    105.16 o 
   1   6  17     1570.52     1599.01    104.90 o 
   2   6  17      263.48      191.69     28.63 o 
   3   6  17      401.58      425.02     42.79 o 
   1   7  17     1285.65     1266.55     57.96 o 
   2   7  17      423.74      436.48     34.90 o 
   3   7  17      349.02      331.46     30.87 o 
                                                 
